# Supplementary material for: rac-1-(5-Bromo-2-hy­droxy­phen­yl)-1-oxopropan-2-yl morpholine-4-carbo­dithio­ate
Source: Acta Crystallogr Sect E Struct Rep Online. 2013 Jun 29;69(Pt 7):o1169. doi: 10.1107/S1600536813017509 (PMC3770428; doi:10.1107/S1600536813017509)
Supplement: Supplementary file 2 [file e-69-o1169-Isup2.hkl]

# 
# h,k,l, Fc-squared, Fo-squared, sigma(Fo-squared) and status flag 
# 
data_I
_shelx_title ' ip318.hkl in P2(1)/c' 
_shelx_refln_list_code          4 
_shelx_F_calc_maximum      148.94 
_exptl_crystal_F_000       792.00 
_reflns_d_resolution_high  0.7280 
 
loop_ 
 _symmetry_equiv_pos_as_xyz 
 'x, y, z' 
 '-x, y+1/2, -z+1/2' 
 '-x, -y, -z' 
 'x, -y-1/2, z-1/2' 
 
_cell_length_a    11.1819 
_cell_length_b    19.6600 
_cell_length_c     7.4593 
_cell_angle_alpha  90.000 
_cell_angle_beta  105.439 
_cell_angle_gamma  90.000 
 
_shelx_F_squared_multiplier     1.000 
 
loop_ 
 _refln_index_h 
 _refln_index_k 
 _refln_index_l 
 _refln_F_squared_calc 
 _refln_F_squared_meas 
 _refln_F_squared_sigma 
 _refln_observed_status 
   3   0   0    10650.67    10925.85     46.82 o 
   4   0   0     2797.58     2956.78     26.06 o 
   5   0   0     2670.74     2842.39     23.75 o 
   6   0   0        8.23       17.50     13.38 o 
   7   0   0      152.06      145.98     18.45 o 
   8   0   0     3038.43     3044.65     23.98 o 
   9   0   0    15510.61    15850.51     39.67 o 
  10   0   0      525.63      531.12     20.99 o 
  11   0   0       11.96       22.94     13.60 o 
  12   0   0      206.37      192.41     10.74 o 
  13   0   0      129.50      130.53     15.54 o 
  14   0   0        4.10       11.46     11.54 o 
   2   1   0     5805.96     5520.24    213.90 o 
   4   1   0     4001.90     3874.92     61.58 o 
   5   1   0     8753.30     8887.68     26.52 o 
   6   1   0     4838.82     5297.39     62.84 o 
   7   1   0     1358.31     1373.94     18.68 o 
   8   1   0     1767.70     1812.74     20.97 o 
   9   1   0        1.98       27.67     13.88 o 
  10   1   0      473.64      499.58     11.16 o 
  11   1   0        3.52       17.34     11.01 o 
  12   1   0      192.18      204.64      8.87 o 
  13   1   0      327.07      341.56      8.09 o 
  14   1   0      604.90      580.85     12.28 o 
   1   2   0     3116.25     2925.17     60.77 o 
   2   2   0     9866.29     9789.06    632.82 o 
   3   2   0     2339.51     2353.32     64.72 o 
   4   2   0      662.43      777.49     45.66 o 
   5   2   0      419.85      496.49     14.38 o 
   6   2   0      686.27      614.41     42.90 o 
   7   2   0     2800.12     2847.63    126.38 o 
   8   2   0     2983.21     3064.50     70.88 o 
   9   2   0       16.75       15.59      9.17 o 
  10   2   0       40.90       53.66     10.69 o 
  11   2   0     2744.89     2804.76     68.21 o 
  12   2   0      333.65      306.87     10.25 o 
  13   2   0        3.53       15.41      7.94 o 
  14   2   0      171.62      169.17      8.21 o 
   1   3   0     3967.40     3482.48     85.04 o 
   2   3   0     2711.09     2659.68     73.42 o 
   3   3   0     6496.89     6358.82    398.40 o 
   4   3   0       38.26       64.16      9.61 o 
   5   3   0       21.37       32.46     10.22 o 
   6   3   0     5572.87     6001.65    251.08 o 
   7   3   0     3505.70     3749.68    141.11 o 
   8   3   0      508.09      533.06     11.30 o 
   9   3   0      166.05      181.59     11.08 o 
  10   3   0       29.88       39.20      8.50 o 
  11   3   0      138.65      152.16     10.63 o 
  12   3   0      133.02      143.93      9.83 o 
  13   3   0       28.05       42.96      8.06 o 
  14   3   0        3.37        8.97      7.96 o 
   0   4   0     8712.59     7194.46     52.47 o 
   1   4   0     9252.66     7609.44    370.80 o 
   2   4   0      148.80      135.27      8.18 o 
   3   4   0      716.42      702.12     14.95 o 
   4   4   0      207.50      232.43     13.89 o 
   5   4   0      577.70      701.93     19.31 o 
   6   4   0      470.43      449.96     33.97 o 
   7   4   0       15.70       26.98     10.21 o 
   8   4   0      475.60      438.04     13.89 o 
   9   4   0      281.41      284.37     22.23 o 
  10   4   0      635.42      612.87     17.96 o 
  11   4   0        2.24       15.11      8.46 o 
  12   4   0       43.59       37.61      9.69 o 
  13   4   0        1.34       15.75      8.52 o 
  14   4   0        1.44        9.76      8.22 o 
   1   5   0     2206.55     1962.79     72.30 o 
   2   5   0     3527.83     3445.96     80.58 o 
   3   5   0      807.11      749.52     12.13 o 
   4   5   0     6031.51     5807.21    185.19 o 
   5   5   0     1041.31     1002.16     29.86 o 
   6   5   0     1012.17     1099.85     79.41 o 
   7   5   0      168.91      168.70     11.44 o 
   8   5   0      120.38      122.39     10.47 o 
   9   5   0        0.25       11.56     10.49 o 
  10   5   0       39.53       40.57     10.22 o 
  11   5   0      197.42      204.53      8.64 o 
  12   5   0       31.02       45.55      9.80 o 
  13   5   0      411.44      380.63     14.36 o 
  14   5   0       60.65       60.65      8.45 o 
   0   6   0      830.25      697.26     17.64 o 
   1   6   0     2214.44     1849.28     64.51 o 
   2   6   0     1349.28     1205.54     19.44 o 
   3   6   0     1654.44     1580.07     72.54 o 
   4   6   0      276.39      347.46     10.39 o 
   5   6   0      148.55      147.08      9.74 o 
   6   6   0      628.67      666.09     43.64 o 
   7   6   0      628.18      596.48     40.15 o 
   8   6   0       20.50       31.35     10.48 o 
   9   6   0       29.89       32.50     10.62 o 
  10   6   0      394.20      405.75     16.31 o 
  11   6   0      102.69      127.69     10.26 o 
  12   6   0        7.55       14.67      8.82 o 
  13   6   0       16.63       21.08      8.83 o 
  14   6   0       35.22       42.30     11.66 o 
   1   7   0     2101.22     1788.77     60.10 o 
   2   7   0       33.69       41.24      7.19 o 
   3   7   0     3022.48     3233.19    106.32 o 
   4   7   0     8064.07     7718.99    542.07 o 
   5   7   0     1857.60     1648.07    127.88 o 
   6   7   0      588.25      576.96    162.27 o 
   7   7   0       26.54       46.97     10.07 o 
   8   7   0      517.16      503.65     47.13 o 
   9   7   0       25.14       39.43     10.76 o 
  10   7   0      377.19      384.92     10.97 o 
  11   7   0       25.38       35.06     10.80 o 
  12   7   0       28.85       41.07      8.35 o 
  13   7   0      730.76      664.08     12.75 o 
  14   7   0       72.26       75.04     14.00 o 
   0   8   0    11554.92     9311.76    333.11 o 
   1   8   0    11648.54     9769.76    308.86 o 
   2   8   0      315.57      320.56     11.35 o 
   3   8   0      468.75      456.34      8.62 o 
   4   8   0      268.97      271.90     11.75 o 
   5   8   0       63.25      101.36     10.46 o 
   6   8   0      423.51      469.50     11.90 o 
   7   8   0       12.80       19.57     11.25 o 
   8   8   0     2247.27     2178.25    102.63 o 
   9   8   0     2443.78     2345.89     65.96 o 
  10   8   0     1227.56     1139.27     35.40 o 
  11   8   0        8.15       10.39     14.18 o 
  12   8   0       18.81       31.59      9.44 o 
  13   8   0       34.02       42.20      9.15 o 
  14   8   0       82.97       78.37     14.90 o 
   1   9   0     5479.29     5146.11    158.28 o 
   2   9   0     6833.30     6115.58    239.30 o 
   3   9   0     5552.74     5099.67    153.15 o 
   4   9   0     2155.49     1924.50     90.97 o 
   5   9   0     4955.39     4869.45    249.88 o 
   6   9   0     3699.68     3522.96    221.97 o 
   7   9   0      968.56      971.05     49.35 o 
   8   9   0        5.05       24.49     11.17 o 
   9   9   0       86.66       73.46     12.68 o 
  10   9   0      243.78      198.42     32.06 o 
  11   9   0      668.78      622.60     21.33 o 
  12   9   0      261.08      259.76      9.67 o 
  13   9   0       16.13       19.05      8.04 o 
   0  10   0      772.18      602.28     27.75 o 
   1  10   0     4226.06     3754.62    105.80 o 
   2  10   0    14238.00    12367.76    386.93 o 
   3  10   0     4594.32     4280.58    127.81 o 
   4  10   0        4.95        7.03      7.41 o 
   5  10   0      184.73      186.21     19.95 o 
   6  10   0      414.94      400.89     34.02 o 
   7  10   0     4977.77     4614.81    176.89 o 
   8  10   0     1083.59     1023.69     56.73 o 
   9  10   0       21.78       31.34     12.34 o 
  10  10   0     1073.60      967.42     62.73 o 
  11  10   0     2107.24     1901.45    114.50 o 
  12  10   0      307.41      308.37     14.03 o 
  13  10   0       22.64       37.82     10.02 o 
   1  11   0     1058.83      925.07     25.74 o 
   2  11   0     4186.91     3693.67    123.13 o 
   3  11   0     4918.71     4485.45    135.15 o 
   4  11   0     2972.22     2687.23     90.18 o 
   5  11   0     1525.99     1408.36     43.83 o 
   6  11   0     2041.12     1915.65    142.64 o 
   7  11   0     2450.42     2313.15     97.44 o 
   8  11   0     1016.95     1005.08     29.63 o 
   9  11   0      205.87      186.05     11.41 o 
  10  11   0      549.08      568.41     11.74 o 
  11  11   0      344.95      333.65     17.52 o 
  12  11   0       67.92       89.39      9.44 o 
  13  11   0      319.08      291.10     16.87 o 
   0  12   0    12002.91    10838.35    440.70 o 
   1  12   0     1979.21     1789.12     46.64 o 
   2  12   0       79.68       96.48      7.68 o 
   3  12   0     1407.95     1241.59     37.09 o 
   4  12   0     3626.29     3413.04     81.57 o 
   5  12   0     1919.58     1713.72     46.90 o 
   6  12   0      269.14      258.06     15.76 o 
   7  12   0       29.33       52.07     11.25 o 
   8  12   0      292.26      331.17     11.66 o 
   9  12   0     1686.41     1585.30     70.34 o 
  10  12   0      759.26      668.89     11.73 o 
  11  12   0      303.01      292.90     10.54 o 
  12  12   0       49.31       69.11      8.71 o 
  13  12   0      175.96      157.44      9.59 o 
   1  13   0      374.18      339.38      6.37 o 
   2  13   0      228.55      236.55     10.98 o 
   3  13   0      121.65      122.51      6.90 o 
   4  13   0     5244.00     4781.82    148.29 o 
   5  13   0     6044.40     5649.91     76.07 o 
   6  13   0       23.00       49.16      8.55 o 
   7  13   0      142.33      128.82     11.23 o 
   8  13   0      454.09      425.93     19.09 o 
   9  13   0      192.02      172.04     11.09 o 
  10  13   0       38.99       41.47      8.19 o 
  11  13   0      179.84      178.97      8.45 o 
  12  13   0        2.38       34.19      7.97 o 
   0  14   0        5.08       34.24      8.80 o 
   1  14   0      664.36      639.82     12.14 o 
   2  14   0     1381.32     1369.46     36.05 o 
   3  14   0      194.17      196.66      6.37 o 
   4  14   0      131.76      119.44      7.20 o 
   5  14   0      416.45      394.63     12.03 o 
   6  14   0       15.89       24.41      8.83 o 
   7  14   0      322.44      293.14     16.15 o 
   8  14   0      203.85      191.95     10.15 o 
   9  14   0       16.68       28.89      7.86 o 
  10  14   0       90.38       99.73      7.98 o 
  11  14   0      264.52      258.30     16.21 o 
  12  14   0        9.60       12.26      7.60 o 
   1  15   0       98.13       89.87      5.92 o 
   2  15   0      294.92      281.85      8.10 o 
   3  15   0     1300.43     1205.40     27.68 o 
   4  15   0      488.01      498.15     15.05 o 
   5  15   0      746.48      701.47     20.02 o 
   6  15   0      663.04      615.77     34.13 o 
   7  15   0      199.58      179.01      7.83 o 
   8  15   0       14.00       28.84      7.81 o 
   9  15   0       76.17       76.19     10.09 o 
  10  15   0       83.87       91.18      8.22 o 
  11  15   0      115.26      119.24      8.00 o 
  12  15   0       43.05       31.23      8.02 o 
   0  16   0      177.40      171.54      9.96 o 
   1  16   0      835.06      730.42     22.27 o 
   2  16   0      295.36      249.92      6.40 o 
   3  16   0     1213.74     1165.70     31.65 o 
   4  16   0        0.62       13.68      6.38 o 
   5  16   0        5.65       20.35      6.31 o 
   6  16   0      381.85      366.06     19.47 o 
   7  16   0      514.15      517.31     22.47 o 
   8  16   0      676.24      669.53     30.36 o 
   9  16   0       80.56       97.99      7.73 o 
  10  16   0       19.86       28.61     12.38 o 
  11  16   0       12.64       33.37      8.23 o 
   1  17   0        0.91       13.56      6.28 o 
   2  17   0     1240.91     1153.05     92.19 o 
   3  17   0     1062.46     1061.60     23.38 o 
   4  17   0      215.80      212.55      6.17 o 
   5  17   0      271.33      254.81      9.64 o 
   6  17   0      661.50      685.94     32.02 o 
   7  17   0      163.61      162.56     10.52 o 
   8  17   0       70.67       80.73      8.17 o 
   9  17   0       44.77       37.55      7.97 o 
  10  17   0       53.03       66.61      7.55 o 
  11  17   0      317.63      310.10     19.24 o 
   0  18   0      522.15      521.71     19.74 o 
   1  18   0      600.50      570.45     13.08 o 
   2  18   0      790.97      726.26     51.24 o 
   3  18   0     1610.09     1559.20     31.59 o 
   4  18   0        4.38        9.02      7.22 o 
   5  18   0      253.88      260.77      6.81 o 
   6  18   0      330.80      346.18     22.24 o 
   7  18   0      702.39      740.93     27.20 o 
   8  18   0      174.71      183.12      8.22 o 
   9  18   0        6.61       29.14      7.80 o 
  10  18   0      295.58      314.30     14.35 o 
   1  19   0      120.92      152.91      8.52 o 
   2  19   0     1549.24     1404.56    103.55 o 
   3  19   0      219.39      211.34      9.88 o 
   4  19   0      563.53      596.57     16.67 o 
   5  19   0     1064.19     1103.70     29.82 o 
   6  19   0      240.09      246.51     16.44 o 
   7  19   0      474.27      470.31     29.56 o 
   8  19   0      378.77      368.22     12.93 o 
   9  19   0       13.13       27.99      7.96 o 
  10  19   0      115.14      124.74     14.88 o 
   0  20   0     2202.61     2177.75     75.34 o 
   1  20   0     1682.92     1703.34     43.73 o 
   2  20   0       62.15       72.65      9.28 o 
   3  20   0      382.84      385.50     12.45 o 
   4  20   0      304.74      308.96      7.99 o 
   5  20   0       21.47       28.09      5.86 o 
   6  20   0      287.12      312.62     18.84 o 
   7  20   0       45.29       71.95      7.58 o 
   8  20   0      469.06      497.35     30.62 o 
   9  20   0      445.89      444.60     18.09 o 
   1  21   0      266.23      281.22      7.02 o 
   2  21   0       53.40       85.94     10.61 o 
   3  21   0     1858.17     1875.19     69.07 o 
   4  21   0     1214.60     1188.30     29.19 o 
   5  21   0      817.29      807.50     17.10 o 
   6  21   0     1304.09     1371.54     58.36 o 
   7  21   0        6.76       17.81     14.68 o 
   8  21   0       56.93       75.59     15.20 o 
   9  21   0      201.89      213.90      8.29 o 
   0  22   0      255.00      263.44      9.71 o 
   1  22   0      890.91      918.50     26.45 o 
   2  22   0     1197.47     1132.94     78.86 o 
   3  22   0       22.85       31.96      7.06 o 
   4  22   0       14.48       26.16      6.69 o 
   5  22   0      302.86      298.10      6.39 o 
   6  22   0       24.80       32.89      7.38 o 
   7  22   0      769.17      791.09     38.96 o 
   8  22   0      117.01      109.52      8.25 o 
   1  23   0       27.43       41.57      6.34 o 
   2  23   0      461.78      482.63     39.24 o 
   3  23   0      296.31      299.70      7.81 o 
   4  23   0        6.14       16.44      7.00 o 
   5  23   0        9.35       19.17      8.16 o 
   6  23   0      164.87      221.92     15.71 o 
   7  23   0      606.57      588.11     19.11 o 
   0  24   0      480.00      517.04      9.94 o 
   1  24   0        5.82        4.36      6.76 o 
   2  24   0       67.27       85.85      6.64 o 
   3  24   0      465.73      449.47     17.14 o 
   4  24   0      841.81      861.39     17.33 o 
   5  24   0      230.68      257.13      8.99 o 
   6  24   0      154.53      164.86      9.32 o 
   1  25   0       60.08       78.14      6.88 o 
   2  25   0       23.33       24.77      7.94 o 
   3  25   0       23.12       47.55      6.59 o 
   4  25   0        0.15       11.39      7.06 o 
   5  25   0      116.68      135.18      9.02 o 
   0  26   0       12.74       21.11      9.55 o 
   1  26   0       47.03       72.56      7.29 o 
   2  26   0       43.48       58.09      6.76 o 
   3  26   0      195.20      200.99      7.19 o 
 -15   1   1      100.44      113.90      8.16 o 
 -14   1   1      101.37       99.50      7.96 o 
 -13   1   1       36.65       53.09      8.83 o 
 -12   1   1      629.94      605.47     10.35 o 
 -11   1   1      163.28      169.40      9.86 o 
 -10   1   1       92.24       99.98      9.50 o 
  -9   1   1      248.27      256.71      9.72 o 
  -8   1   1     1637.34     1723.33     37.85 o 
  -7   1   1       28.79       44.28     11.92 o 
  -6   1   1     1209.05     1165.21     21.57 o 
  -5   1   1     9201.72     9456.48     79.44 o 
  -4   1   1       45.34       55.40     10.54 o 
  -2   1   1       18.26       30.12      7.97 o 
  -1   1   1      940.68      980.89     11.50 o 
   0   1   1     2005.82     2068.45     13.10 o 
   1   1   1      719.35      757.99     28.94 o 
   2   1   1      935.41      977.41     29.30 o 
   3   1   1      828.41      843.09     14.41 o 
   4   1   1     4806.29     5021.71     77.39 o 
   5   1   1      260.95      288.19      9.33 o 
   6   1   1     4032.79     4224.41     55.99 o 
   7   1   1        1.60       -0.79      8.01 o 
   8   1   1      515.30      551.02     16.08 o 
   9   1   1      153.64      189.32      9.91 o 
  10   1   1       22.86       38.19      9.78 o 
  11   1   1      176.45      190.29     11.18 o 
  12   1   1       96.82      114.44      9.87 o 
  13   1   1       19.78       25.22      9.95 o 
  14   1   1        2.87        4.75      9.22 o 
 -15   2   1       11.70       23.85      8.00 o 
 -14   2   1        6.73       12.97      8.95 o 
 -13   2   1        6.39       22.75      8.56 o 
 -12   2   1      223.59      252.85      8.78 o 
 -11   2   1     1135.91     1186.89     15.98 o 
 -10   2   1      822.46      842.58     21.14 o 
  -9   2   1       64.25       72.56      9.50 o 
  -8   2   1      531.65      554.48     10.22 o 
  -7   2   1      183.19      190.30      8.88 o 
  -6   2   1      202.69      243.21      9.44 o 
  -5   2   1       90.46      107.42      8.59 o 
  -4   2   1      113.92      121.82     10.85 o 
  -3   2   1    10878.70    10606.60    275.94 o 
  -2   2   1    19776.45    17640.35     53.50 o 
  -1   2   1       48.81       51.93      8.94 o 
   0   2   1      143.80      155.15      8.46 o 
   1   2   1    15371.29    15080.29     97.90 o 
   2   2   1     2322.01     2380.71     86.09 o 
   3   2   1     1674.84     1691.24     37.32 o 
   4   2   1       38.11       56.32      9.01 o 
   5   2   1      795.39      793.20     17.11 o 
   6   2   1     1632.47     1606.25     38.15 o 
   7   2   1     1837.78     1803.88    173.30 o 
   8   2   1     1786.21     1733.92    279.01 o 
   9   2   1        8.67       11.81      9.09 o 
  10   2   1      300.45      302.49      9.75 o 
  11   2   1       10.92       15.57      9.72 o 
  12   2   1      130.06      141.47     15.54 o 
  13   2   1        0.14        5.15     10.30 o 
  14   2   1       16.07       15.27      9.30 o 
 -15   3   1        3.23        5.53     24.68 o 
 -14   3   1       42.35       50.90      8.85 o 
 -13   3   1      730.39      749.87     14.65 o 
 -12   3   1      249.89      249.41      8.95 o 
 -11   3   1       66.65       76.68      8.42 o 
 -10   3   1     1415.79     1412.23     45.43 o 
  -9   3   1      493.81      503.30     11.35 o 
  -8   3   1      639.60      639.90     19.86 o 
  -7   3   1     2576.74     2504.45     85.73 o 
  -6   3   1     2674.33     2374.39     89.44 o 
  -5   3   1     2688.34     2593.72     64.38 o 
  -4   3   1     8520.85     8075.39     31.83 o 
  -3   3   1     3948.02     3849.97    245.91 o 
  -2   3   1     8617.51     7384.36    224.62 o 
  -1   3   1     7044.71     6754.47    263.77 o 
   0   3   1     8439.24     8219.07     80.85 o 
   1   3   1     1957.35     1753.46     63.85 o 
   2   3   1     5931.64     5743.55    236.58 o 
   3   3   1    14274.94    14314.21    166.16 o 
   4   3   1     2250.06     2360.91     83.37 o 
   5   3   1     2465.66     2570.24     63.35 o 
   6   3   1     4992.71     5035.12    148.19 o 
   7   3   1       90.36      107.29     10.49 o 
   8   3   1      762.34      750.79     26.45 o 
   9   3   1        3.24       17.16     10.59 o 
  10   3   1      701.58      707.09     17.08 o 
  11   3   1      892.89      876.31     32.44 o 
  12   3   1      370.89      363.41     17.44 o 
  13   3   1      201.40      186.11     10.51 o 
  14   3   1       20.06       15.54      9.49 o 
 -14   4   1      156.42      140.25      8.66 o 
 -13   4   1      715.37      708.71     12.73 o 
 -12   4   1      383.38      422.38      9.31 o 
 -11   4   1     1031.48     1048.61     30.21 o 
 -10   4   1      879.83      873.57     20.95 o 
  -9   4   1       35.12       29.99      7.42 o 
  -8   4   1     3448.22     3468.68     82.71 o 
  -7   4   1     2207.31     2130.97    100.73 o 
  -6   4   1      742.58      645.46     44.07 o 
  -5   4   1      643.56      575.68     46.57 o 
  -4   4   1    10747.82    10576.92     32.98 o 
  -3   4   1    16263.60    14970.47     41.05 o 
  -2   4   1     4422.28     4237.61    202.97 o 
  -1   4   1     2674.17     2443.51     73.42 o 
   0   4   1     7421.22     7048.05     89.26 o 
   1   4   1    21778.29    20333.07     51.66 o 
   2   4   1     7603.17     7410.60    332.82 o 
   3   4   1      464.95      442.49     19.43 o 
   4   4   1     4260.97     4239.03    145.63 o 
   5   4   1     5048.67     5354.12    193.90 o 
   6   4   1     1023.07      968.28     42.51 o 
   7   4   1     1304.91     1338.65     64.99 o 
   8   4   1     1210.39     1197.01     57.64 o 
   9   4   1     1694.68     1714.48     80.95 o 
  10   4   1     1990.48     2025.36    106.06 o 
  11   4   1      591.97      615.43     24.03 o 
  12   4   1       40.47       43.48      8.75 o 
  13   4   1      401.93      408.92     15.29 o 
  14   4   1       50.02       60.19      9.34 o 
 -14   5   1      220.01      237.06      9.47 o 
 -13   5   1       97.88      108.23      9.20 o 
 -12   5   1       73.51       90.20      8.61 o 
 -11   5   1      147.22      154.11      8.72 o 
 -10   5   1       82.41       92.40      7.70 o 
  -9   5   1     1854.54     1936.91     61.35 o 
  -8   5   1     2996.41     3039.38    112.88 o 
  -7   5   1     2228.98     2199.07     83.75 o 
  -6   5   1     3426.34     3281.85    215.18 o 
  -5   5   1    16945.55    18446.93   1147.45 o 
  -4   5   1      130.08       91.96     25.60 o 
  -3   5   1      407.76      317.47     23.87 o 
  -2   5   1      136.55      147.58      9.76 o 
  -1   5   1     1587.40     1640.03     42.10 o 
   0   5   1     5159.72     4717.82    117.41 o 
   1   5   1     8082.63     7355.85    292.12 o 
   2   5   1     4709.53     4399.66    188.26 o 
   3   5   1     1910.09     1736.35     77.70 o 
   4   5   1    16846.13    17794.63    685.75 o 
   5   5   1     2583.89     2631.36     86.90 o 
   6   5   1      417.95      365.03     16.77 o 
   7   5   1      133.68      171.95      9.61 o 
   8   5   1       95.16       85.42      9.56 o 
   9   5   1       52.45       53.40     10.61 o 
  10   5   1      239.59      243.37     15.18 o 
  11   5   1      536.24      518.72     19.04 o 
  12   5   1      182.81      174.22      9.59 o 
  13   5   1      414.14      415.37     12.92 o 
  14   5   1      163.23      149.62     10.03 o 
 -14   6   1        2.42        6.70      9.40 o 
 -13   6   1      303.44      318.45      9.71 o 
 -12   6   1      846.94      800.21     41.59 o 
 -11   6   1      587.59      630.56     16.87 o 
 -10   6   1     1251.80     1299.81     39.15 o 
  -9   6   1     3236.30     3140.85    117.80 o 
  -8   6   1        5.56       21.37      9.27 o 
  -7   6   1     1344.84     1420.21     86.01 o 
  -6   6   1       14.61       22.93      8.93 o 
  -5   6   1      260.50      346.92     42.20 o 
  -4   6   1    10239.71    11313.67    800.37 o 
  -3   6   1     8205.11     8181.38    486.38 o 
  -2   6   1    10605.56    10069.13    606.30 o 
  -1   6   1     6735.23     6183.31    108.74 o 
   0   6   1     9684.25     8884.10    215.51 o 
   1   6   1      203.00      209.49     11.61 o 
   2   6   1       16.15       30.48      6.79 o 
   3   6   1     1648.38     1787.38     78.16 o 
   4   6   1      385.04      404.95     16.97 o 
   5   6   1     8842.84     9053.27    343.04 o 
   6   6   1      803.43      690.81     26.96 o 
   7   6   1     2172.81     2098.77     80.66 o 
   8   6   1     4270.91     4117.46    196.48 o 
   9   6   1     1439.14     1490.35    118.85 o 
  10   6   1      209.59      227.24     13.61 o 
  11   6   1      138.55      153.92     11.75 o 
  12   6   1      444.14      437.17     16.48 o 
  13   6   1       43.18       46.37      8.49 o 
 -14   7   1      260.79      241.76      9.58 o 
 -13   7   1      188.44      213.54      9.40 o 
 -12   7   1       62.00       52.47      9.59 o 
 -11   7   1      142.63      141.78      8.01 o 
 -10   7   1        3.06       19.90      9.27 o 
  -9   7   1      337.20      329.55      9.57 o 
  -8   7   1      373.56      301.64     10.76 o 
  -7   7   1     3937.30     3857.48    186.20 o 
  -6   7   1     3485.68     3249.93    172.05 o 
  -5   7   1     6033.01     6166.60    301.42 o 
  -4   7   1     2893.63     2980.62    183.11 o 
  -3   7   1      625.04      701.89     25.41 o 
  -2   7   1      257.78      262.27      8.52 o 
  -1   7   1     4246.66     4154.03     53.63 o 
   0   7   1     6332.02     6123.61    147.71 o 
   1   7   1     3629.85     3261.75    112.08 o 
   2   7   1     4367.59     4034.18    154.53 o 
   3   7   1    12691.72    12166.12    485.88 o 
   4   7   1     7005.93     6760.10    250.82 o 
   5   7   1      598.52      542.71     22.93 o 
   6   7   1      174.70      203.79      9.44 o 
   7   7   1       85.51      112.42      9.34 o 
   8   7   1      527.27      516.49     24.04 o 
   9   7   1       22.28       18.18     10.61 o 
  10   7   1      494.10      442.97     33.09 o 
  11   7   1      650.31      664.60     37.60 o 
  12   7   1      842.26      825.18     49.13 o 
  13   7   1      142.04      131.76     11.66 o 
 -14   8   1      136.45      132.87     10.08 o 
 -13   8   1       35.65       15.33      9.67 o 
 -12   8   1       92.49      111.80     15.78 o 
 -11   8   1      388.39      352.19     17.38 o 
 -10   8   1      739.67      677.72     25.78 o 
  -9   8   1       66.56       63.26      9.23 o 
  -8   8   1      170.97      165.59      8.46 o 
  -7   8   1      322.39      366.50     19.85 o 
  -6   8   1      510.02      506.21     20.11 o 
  -5   8   1      249.28      248.21     11.00 o 
  -4   8   1       91.37      101.80     10.80 o 
  -3   8   1     5453.70     5461.95    113.11 o 
  -2   8   1     3995.60     3976.70     45.90 o 
  -1   8   1     1975.88     1847.78     54.41 o 
   0   8   1     4651.80     4522.20    111.31 o 
   1   8   1     4155.86     3809.19    107.60 o 
   2   8   1      134.44      104.06      9.55 o 
   3   8   1      283.90      272.63     10.44 o 
   4   8   1      581.67      501.73     17.58 o 
   5   8   1       45.37       52.89      7.02 o 
   6   8   1     1033.60     1009.89     37.88 o 
   7   8   1     1629.04     1520.45     68.23 o 
   8   8   1      340.42      311.27     18.44 o 
   9   8   1      677.52      644.63     40.07 o 
  10   8   1      786.24      791.85     52.87 o 
  11   8   1       60.07       69.44     10.65 o 
  12   8   1        0.62       10.52     10.55 o 
  13   8   1       24.09       30.33     11.01 o 
 -14   9   1      224.70      229.13     20.08 o 
 -13   9   1       48.19       75.54      9.38 o 
 -12   9   1      138.63      169.76     10.32 o 
 -11   9   1        0.51       10.36      9.13 o 
 -10   9   1      650.22      627.66     28.94 o 
  -9   9   1      374.28      342.39      9.87 o 
  -8   9   1      820.69      760.13     38.00 o 
  -7   9   1      197.91      193.47      9.40 o 
  -6   9   1      120.36      131.71     11.68 o 
  -5   9   1      373.10      401.71     10.96 o 
  -4   9   1      366.90      348.55     11.03 o 
  -3   9   1     2458.80     2398.19     51.43 o 
  -2   9   1     1984.56     1975.67     37.91 o 
  -1   9   1     7036.18     6702.89    229.31 o 
   0   9   1     2978.15     2792.84     94.48 o 
   1   9   1       63.46       42.03      6.57 o 
   2   9   1        5.57       24.37      7.04 o 
   3   9   1      129.85      146.00      7.43 o 
   4   9   1       30.42       36.96      7.15 o 
   5   9   1      788.85      790.04     21.21 o 
   6   9   1     1988.50     1895.08     67.82 o 
   7   9   1      392.23      361.62     14.12 o 
   8   9   1      651.84      632.10     29.05 o 
   9   9   1      119.02      119.21     11.01 o 
  10   9   1       53.43       68.37     10.45 o 
  11   9   1       23.91       11.69     11.62 o 
  12   9   1        4.33        1.77     11.59 o 
  13   9   1        2.37       13.52     10.32 o 
 -14  10   1       40.54       56.46      9.14 o 
 -13  10   1       49.02       61.38      9.27 o 
 -12  10   1       55.47       53.62      7.64 o 
 -11  10   1      183.18      191.94     15.69 o 
 -10  10   1      126.65      136.64     12.85 o 
  -9  10   1       11.09       24.93     10.87 o 
  -8  10   1       97.50       98.68      8.31 o 
  -7  10   1      384.64      379.96     18.07 o 
  -6  10   1        1.23       13.45      9.14 o 
  -5  10   1      120.25      133.68     17.07 o 
  -4  10   1     1305.07     1343.66     25.52 o 
  -3  10   1      238.31      250.61      7.98 o 
  -2  10   1     2463.69     2268.59     77.26 o 
  -1  10   1       88.06       81.52      7.06 o 
   0  10   1       74.34       83.33      7.22 o 
   1  10   1      509.23      467.84     13.22 o 
   2  10   1      496.39      439.93     14.49 o 
   3  10   1     1102.67     1110.54     36.59 o 
   4  10   1       70.67       72.60      6.95 o 
   5  10   1      669.38      634.53     18.74 o 
   6  10   1      231.56      263.40      8.87 o 
   7  10   1      990.37      971.76     32.55 o 
   8  10   1      301.77      279.59     14.72 o 
   9  10   1        3.86        9.44      9.89 o 
  10  10   1        6.39       22.82      9.91 o 
  11  10   1       25.04       23.79      9.85 o 
  12  10   1      135.84      112.31      9.62 o 
  13  10   1        1.53       23.19     15.52 o 
 -13  11   1       34.24       63.89      7.95 o 
 -12  11   1      355.16      317.63     25.66 o 
 -11  11   1        1.47       -0.65      9.23 o 
 -10  11   1      116.41      128.46      9.22 o 
  -9  11   1      134.36      126.85     12.08 o 
  -8  11   1        0.79       21.04      9.80 o 
  -7  11   1      227.15      291.85     34.71 o 
  -6  11   1      142.42      162.42     14.39 o 
  -5  11   1       22.00       33.09     11.42 o 
  -4  11   1      416.85      430.31      9.86 o 
  -3  11   1     2520.98     2384.31     54.34 o 
  -2  11   1       15.55       10.27      7.09 o 
  -1  11   1      531.47      403.59     13.77 o 
   0  11   1     2116.51     2048.04     70.99 o 
   1  11   1        6.15        4.02      6.72 o 
   2  11   1      130.43       72.15      7.48 o 
   3  11   1      358.87      334.35     13.45 o 
   4  11   1       71.80       68.87      6.86 o 
   5  11   1       88.52      105.60      7.41 o 
   6  11   1      578.25      541.94     19.56 o 
   7  11   1        7.07       10.38      8.91 o 
   8  11   1      265.95      266.68      9.65 o 
   9  11   1      573.11      515.36     13.90 o 
  10  11   1       24.43       26.50      9.93 o 
  11  11   1        4.92        8.64      9.65 o 
  12  11   1       69.06       57.91     10.77 o 
  13  11   1        3.05       35.75     15.68 o 
 -13  12   1      155.57      153.50      7.89 o 
 -12  12   1      131.22      156.40     30.34 o 
 -11  12   1       12.57       40.89      8.66 o 
 -10  12   1        5.63        9.18      9.01 o 
  -9  12   1      569.13      562.40     18.07 o 
  -8  12   1      462.61      481.74     16.14 o 
  -7  12   1      861.47      854.46     31.58 o 
  -6  12   1      122.41      128.84      9.09 o 
  -5  12   1     3850.96     3742.85    192.24 o 
  -4  12   1     1551.62     1523.86     26.94 o 
  -3  12   1      740.32      744.30     19.22 o 
  -2  12   1      416.29      387.85     16.62 o 
  -1  12   1       20.81       51.59      6.48 o 
   0  12   1      804.99      685.53     21.18 o 
   1  12   1     3527.41     3235.86    107.28 o 
   2  12   1      778.71      657.98     10.85 o 
   3  12   1      121.49      118.90      7.72 o 
   4  12   1     1208.72     1076.83     38.21 o 
   5  12   1     1449.26     1269.86     37.88 o 
   6  12   1      634.63      602.31     16.20 o 
   7  12   1       71.85       70.87      8.82 o 
   8  12   1      168.91      178.67      9.92 o 
   9  12   1      213.42      201.05     14.31 o 
  10  12   1      129.12      147.51     10.36 o 
  11  12   1       72.75       68.86     10.03 o 
  12  12   1        8.56        7.83     12.94 o 
 -13  13   1       40.48       49.39      7.87 o 
 -12  13   1        1.15        0.99     17.36 o 
 -11  13   1       35.69       36.62      9.23 o 
 -10  13   1      126.31      135.10      8.84 o 
  -9  13   1      311.26      300.16     17.09 o 
  -8  13   1     1773.82     1772.88     94.39 o 
  -7  13   1       58.86       55.51     11.70 o 
  -6  13   1     3008.64     3070.83    148.53 o 
  -5  13   1     2101.05     2043.60    104.51 o 
  -4  13   1      779.55      767.28     18.86 o 
  -3  13   1       79.95       71.66      6.82 o 
  -2  13   1      452.36      464.26     14.94 o 
  -1  13   1      103.20       96.98      7.07 o 
   0  13   1     1921.37     1727.43     52.20 o 
   1  13   1     3680.28     3131.40    132.75 o 
   2  13   1      585.85      476.91     40.01 o 
   3  13   1     2700.31     2486.64     72.43 o 
   4  13   1     1597.05     1425.75     46.42 o 
   5  13   1     2400.75     2201.60     67.17 o 
   6  13   1       82.64       86.12      8.04 o 
   7  13   1       86.61       77.60      8.97 o 
   8  13   1        5.99        2.02     16.10 o 
   9  13   1      137.97      142.42      9.30 o 
  10  13   1      459.17      426.04     24.11 o 
  11  13   1      140.15      120.24     10.17 o 
  12  13   1       79.53       84.23     10.01 o 
 -12  14   1      189.25      192.23      8.74 o 
 -11  14   1      552.16      565.50     13.91 o 
 -10  14   1     1570.87     1579.69     82.53 o 
  -9  14   1      725.07      732.93     43.59 o 
  -8  14   1       57.49       87.19      9.27 o 
  -7  14   1       31.66       30.05     13.12 o 
  -6  14   1      190.97      188.70      7.81 o 
  -5  14   1      213.74      239.86      7.85 o 
  -4  14   1       43.72       67.35      7.81 o 
  -3  14   1     8067.39     7886.17    204.84 o 
  -2  14   1     2198.91     1961.08     65.25 o 
  -1  14   1     6977.66     6389.84    195.68 o 
   0  14   1     6876.95     6401.42    194.66 o 
   1  14   1       13.26       23.71      8.02 o 
   2  14   1      138.83      159.53     35.67 o 
   3  14   1       41.40       43.10      7.96 o 
   4  14   1        9.88        8.57      7.56 o 
   5  14   1       12.50        4.69      9.81 o 
   6  14   1     3225.23     2956.94     88.27 o 
   7  14   1     1289.23     1221.54     38.88 o 
   8  14   1     2620.77     2420.11     90.61 o 
   9  14   1      874.18      803.30     33.85 o 
  10  14   1       32.16       45.40      9.78 o 
  11  14   1        1.03        7.43     10.34 o 
  12  14   1       47.45       44.41     10.19 o 
 -12  15   1       88.83      126.87      8.61 o 
 -11  15   1      125.79      122.76     12.46 o 
 -10  15   1      305.78      291.41     13.29 o 
  -9  15   1       19.36       34.27     13.95 o 
  -8  15   1      153.62      149.26     10.20 o 
  -7  15   1     2643.58     2493.87    125.19 o 
  -6  15   1     6777.79     6643.84    337.70 o 
  -5  15   1       68.25       85.03      7.24 o 
  -4  15   1       20.84       33.29      6.38 o 
  -3  15   1     3070.03     2887.98     84.57 o 
  -2  15   1      187.07      208.00      7.58 o 
  -1  15   1     2137.61     2042.53     53.57 o 
   0  15   1      198.62      198.92      7.29 o 
   1  15   1      108.75      121.03     12.08 o 
   2  15   1     7794.27     6584.63    333.87 o 
   3  15   1     7595.73     6844.44    192.67 o 
   4  15   1      210.62      202.34      8.64 o 
   5  15   1      740.53      717.41     21.35 o 
   6  15   1     2607.59     2344.28     64.11 o 
   7  15   1       33.72       42.35      8.99 o 
   8  15   1       64.86       73.73      9.12 o 
   9  15   1       72.99       77.25     10.98 o 
  10  15   1      144.99      136.11      9.84 o 
  11  15   1      951.64      859.93     36.65 o 
 -12  16   1       61.80       50.86      7.76 o 
 -11  16   1      360.23      358.43     26.01 o 
 -10  16   1      134.50      137.90      7.51 o 
  -9  16   1      411.71      418.70     17.88 o 
  -8  16   1      462.40      493.58     28.33 o 
  -7  16   1      183.28      209.23      7.64 o 
  -6  16   1      777.89      754.93     29.43 o 
  -5  16   1     1892.31     1865.83     42.42 o 
  -4  16   1      208.92      202.73      6.21 o 
  -3  16   1     1865.50     1769.18     45.69 o 
  -2  16   1     3993.94     3815.15    124.10 o 
  -1  16   1      157.88      171.78      6.76 o 
   0  16   1     1581.34     1415.94     36.36 o 
   1  16   1     3432.24     3232.02    128.02 o 
   2  16   1      237.22      246.85     23.82 o 
   3  16   1      437.23      419.37      9.42 o 
   4  16   1      106.09       76.70      8.36 o 
   5  16   1      235.27      210.57      8.05 o 
   6  16   1      577.99      569.24     18.66 o 
   7  16   1     1038.89      951.93     32.85 o 
   8  16   1      444.83      442.74     24.12 o 
   9  16   1      120.01      113.29      9.81 o 
  10  16   1      243.47      228.11     16.19 o 
  11  16   1      248.13      230.87     12.78 o 
 -11  17   1        9.32       34.06      7.68 o 
 -10  17   1        2.85       13.48      9.65 o 
  -9  17   1     1075.69     1044.58     41.88 o 
  -8  17   1     1173.71     1159.56     40.48 o 
  -7  17   1      356.85      335.58      7.84 o 
  -6  17   1      144.15      150.09      8.48 o 
  -5  17   1     1230.89     1182.49     29.24 o 
  -4  17   1      202.05      226.30     10.22 o 
  -3  17   1      365.12      388.55      6.67 o 
  -2  17   1      866.27      784.94     76.01 o 
  -1  17   1       10.21       18.40      6.51 o 
   0  17   1     4859.40     4435.19    175.44 o 
   1  17   1     1437.58     1250.58     47.23 o 
   2  17   1      124.02      146.68     18.01 o 
   3  17   1       88.57      104.06      8.43 o 
   4  17   1     1341.00     1271.18     29.27 o 
   5  17   1     2072.70     1911.68     48.70 o 
   6  17   1      840.44      805.82     19.02 o 
   7  17   1       60.31       62.99      9.47 o 
   8  17   1       20.71       32.39      9.37 o 
   9  17   1      471.09      436.03     19.23 o 
  10  17   1       50.28       67.63     12.46 o 
 -11  18   1        2.30       29.82      7.85 o 
 -10  18   1      161.33      182.91     16.04 o 
  -9  18   1      285.83      297.27     18.01 o 
  -8  18   1        0.77        7.98      7.48 o 
  -7  18   1        1.80        6.97     10.02 o 
  -6  18   1        9.44       13.67      7.67 o 
  -5  18   1       79.19       82.29      6.88 o 
  -4  18   1      828.85      802.78     17.86 o 
  -3  18   1      402.97      429.96      9.47 o 
  -2  18   1      349.72      327.02     19.02 o 
  -1  18   1      754.82      707.35     20.90 o 
   0  18   1     2090.31     2029.96     79.40 o 
   1  18   1      166.90      188.41      7.38 o 
   2  18   1       79.84       96.50     10.15 o 
   3  18   1       15.64       34.52     12.74 o 
   4  18   1        8.75       20.12      8.05 o 
   5  18   1      290.42      281.81      7.11 o 
   6  18   1       20.57       31.26      7.22 o 
   7  18   1      116.68      106.45      9.47 o 
   8  18   1      496.60      498.96      9.65 o 
   9  18   1      967.13      902.05     20.74 o 
  10  18   1        2.91       12.01     10.16 o 
 -10  19   1        3.26       14.13     10.19 o 
  -9  19   1       19.06       22.48      7.09 o 
  -8  19   1       61.08       67.37      7.63 o 
  -7  19   1      274.82      256.30     11.31 o 
  -6  19   1      283.26      294.91     15.56 o 
  -5  19   1      188.22      203.75      7.41 o 
  -4  19   1       39.16       42.20      6.00 o 
  -3  19   1      141.36      141.36      6.34 o 
  -2  19   1        3.57       42.39     16.36 o 
  -1  19   1      332.78      334.36     12.22 o 
   0  19   1       28.15       31.30      7.65 o 
   1  19   1      486.71      471.86     16.35 o 
   2  19   1      176.57      198.62     22.84 o 
   3  19   1      162.20      174.39      7.79 o 
   4  19   1      434.48      380.83     15.27 o 
   5  19   1       15.25       34.40      6.59 o 
   6  19   1        1.42        5.40      7.11 o 
   7  19   1       61.39       82.10      8.97 o 
   8  19   1      209.66      191.49     12.20 o 
   9  19   1       84.89      102.26      7.71 o 
 -10  20   1       39.34       58.61     14.58 o 
  -9  20   1       62.08       72.01      7.80 o 
  -8  20   1       65.87       60.66      7.15 o 
  -7  20   1      223.74      224.39      7.77 o 
  -6  20   1      206.48      227.93     14.68 o 
  -5  20   1        3.22       -0.76      6.87 o 
  -4  20   1      268.62      275.87      8.70 o 
  -3  20   1        1.48       15.40      6.22 o 
  -2  20   1      763.99      717.86     24.01 o 
  -1  20   1      104.47      121.65      6.87 o 
   0  20   1      578.41      579.40     15.36 o 
   1  20   1       17.44       14.76      6.58 o 
   2  20   1        2.29       18.51     11.26 o 
   3  20   1      181.37      173.88      7.73 o 
   4  20   1      281.68      302.77     10.58 o 
   5  20   1      830.41      829.00     30.55 o 
   6  20   1       42.04       50.32      6.41 o 
   7  20   1      290.80      313.76     25.96 o 
   8  20   1        1.73       12.66      7.56 o 
   9  20   1      139.00      167.48     15.64 o 
  -9  21   1       43.60       70.56      9.55 o 
  -8  21   1       40.37       54.78      8.65 o 
  -7  21   1        9.13       19.60      7.68 o 
  -6  21   1       29.14       39.05      9.23 o 
  -5  21   1      349.45      371.30     14.32 o 
  -4  21   1      238.24      253.93      7.65 o 
  -3  21   1       47.21       56.29      6.43 o 
  -2  21   1        5.22       28.70     10.70 o 
  -1  21   1      424.86      438.45     14.75 o 
   0  21   1      380.00      381.99     11.48 o 
   1  21   1      144.95      160.17     11.64 o 
   2  21   1        2.02       24.09      8.90 o 
   3  21   1       73.62       78.16      7.18 o 
   4  21   1      181.31      183.71      7.06 o 
   5  21   1        1.15       14.55      6.79 o 
   6  21   1       49.10       57.35      7.27 o 
   7  21   1       10.59       16.77      9.03 o 
   8  21   1       28.23       44.10      9.22 o 
  -8  22   1        3.08       16.67     13.15 o 
  -7  22   1       18.87       17.92      7.62 o 
  -6  22   1        3.65        4.02      7.98 o 
  -5  22   1       98.52      106.42      6.93 o 
  -4  22   1        7.94       23.34      6.77 o 
  -3  22   1      133.05      128.26      6.55 o 
  -2  22   1     1158.65     1158.45     49.48 o 
  -1  22   1      451.80      464.61     15.92 o 
   0  22   1       50.89       65.75      6.52 o 
   1  22   1        7.94        9.59      7.94 o 
   2  22   1       74.00      104.03     13.12 o 
   3  22   1       79.59       94.99      7.13 o 
   4  22   1      164.16      168.92      7.09 o 
   5  22   1        2.27       20.77      7.29 o 
   6  22   1      238.47      241.85     13.42 o 
   7  22   1      474.26      538.98     50.66 o 
  -7  23   1      498.22      532.16     31.09 o 
  -6  23   1      739.14      772.31     26.69 o 
  -5  23   1      141.08      197.49     13.09 o 
  -4  23   1        4.45       15.83      6.83 o 
  -3  23   1      391.03      434.39     12.93 o 
  -2  23   1       12.73       18.53     12.06 o 
  -1  23   1      472.64      503.14     15.03 o 
   0  23   1      114.43      124.82      6.97 o 
   1  23   1        5.89       31.45      6.86 o 
   2  23   1     1223.99     1316.69     38.79 o 
   3  23   1      784.51      779.44     19.64 o 
   4  23   1      123.91      149.87      8.09 o 
   5  23   1        5.24       16.19      7.23 o 
   6  23   1       93.03      117.32      8.52 o 
   7  23   1       14.83       32.49      9.50 o 
  -6  24   1        0.46       -7.99      7.99 o 
  -5  24   1       66.71       68.88      6.68 o 
  -4  24   1      552.94      580.71      7.70 o 
  -3  24   1      371.98      384.90      8.65 o 
  -2  24   1       77.19       84.10     11.53 o 
  -1  24   1      388.61      438.83     14.65 o 
   0  24   1      347.72      376.48     10.64 o 
   1  24   1      374.19      422.72     18.03 o 
   2  24   1      222.14      235.19     15.28 o 
   3  24   1       34.91       44.69      7.46 o 
   4  24   1      346.20      379.51     20.00 o 
   5  24   1      506.93      543.47     20.12 o 
   6  24   1       76.66       88.65      8.50 o 
  -5  25   1      636.60      670.69     20.96 o 
  -4  25   1      613.19      655.18     17.02 o 
  -3  25   1        4.51       23.47      7.71 o 
  -2  25   1      287.39      336.75     35.93 o 
  -1  25   1       22.36       32.84      6.79 o 
   0  25   1     1223.10     1279.05     27.89 o 
   1  25   1     1114.41     1170.07     25.35 o 
   2  25   1       28.65       44.25      9.98 o 
   3  25   1       21.17       44.19      7.40 o 
   4  25   1      698.03      736.59     18.13 o 
  -3  26   1      468.31      494.79     24.73 o 
  -2  26   1      442.57      476.25     45.07 o 
  -1  26   1       82.14      103.87      7.55 o 
   0  26   1      186.66      201.58      8.03 o 
   1  26   1      325.99      364.68      8.59 o 
   2  26   1        2.41        4.38      6.75 o 
   3  26   1        0.30       12.86      7.35 o 
 -15   0   2      171.80      174.51     20.18 o 
 -14   0   2      437.94      487.63     14.84 o 
 -13   0   2     1372.67     1362.70     39.90 o 
 -12   0   2      597.12      582.66     20.64 o 
 -11   0   2      201.85      211.13     14.43 o 
 -10   0   2     1975.60     1982.72     60.08 o 
  -9   0   2       33.21       37.95     13.13 o 
  -8   0   2     2167.33     2122.31     89.83 o 
  -7   0   2       80.11      100.32     18.91 o 
  -6   0   2      826.54      856.75     20.76 o 
  -5   0   2     2717.48     2615.74    132.40 o 
  -3   0   2    14256.51    13750.36    595.11 o 
  -2   0   2     2518.08     2468.45     17.30 o 
   0   0   2     2769.90     2865.75     21.10 o 
   2   0   2      395.86      479.75     37.33 o 
   3   0   2     4024.38     4793.48     59.50 o 
   4   0   2      586.84      486.61     21.91 o 
   6   0   2     5436.94     5543.31    265.13 o 
   7   0   2      549.05      538.99     29.47 o 
   8   0   2     4706.08     4719.65    230.91 o 
   9   0   2      303.75      318.06     30.01 o 
  10   0   2      774.03      749.37     43.41 o 
  11   0   2      468.53      493.11     58.69 o 
  12   0   2       48.59       44.50     15.14 o 
  13   0   2      195.78      198.79     18.45 o 
 -15   1   2      134.38      135.11      8.96 o 
 -14   1   2        3.42       11.97     10.41 o 
 -13   1   2       56.27       54.23     10.02 o 
 -12   1   2       19.35       29.15      9.87 o 
 -11   1   2      253.39      245.33      9.80 o 
 -10   1   2       36.58       48.64      9.62 o 
  -9   1   2     4801.97     4873.12    106.59 o 
  -8   1   2     4927.13     4947.62    166.85 o 
  -7   1   2     3411.02     3639.63     18.45 o 
  -6   1   2     1355.31     1355.84     11.94 o 
  -5   1   2     1838.77     1684.41     92.97 o 
  -4   1   2        2.00       16.01      7.74 o 
  -3   1   2      135.04      162.39      8.77 o 
  -2   1   2       64.61       73.66      8.22 o 
  -1   1   2       50.31       63.47      8.13 o 
   1   1   2     5101.19     5363.81     53.99 o 
   2   1   2     5658.58     5722.03    232.82 o 
   3   1   2     6646.53     7048.16    149.40 o 
   4   1   2      475.30      478.09      8.52 o 
   5   1   2      162.19      205.27     10.17 o 
   6   1   2      954.97     1145.16     48.61 o 
   7   1   2       17.61       24.44      7.72 o 
   8   1   2      885.60      839.94     33.11 o 
   9   1   2     2986.56     2952.05    108.84 o 
  10   1   2      208.13      197.06      9.21 o 
  11   1   2      314.82      326.08     19.17 o 
  12   1   2      347.82      346.14     28.23 o 
  13   1   2      147.83      168.43     16.72 o 
 -15   2   2      742.36      683.50     15.41 o 
 -14   2   2      270.58      275.33      9.13 o 
 -13   2   2        7.91       11.25     10.42 o 
 -12   2   2      754.00      724.42     23.97 o 
 -11   2   2      216.98      257.49      9.83 o 
 -10   2   2      133.23      145.93      9.35 o 
  -9   2   2     1556.61     1579.10     45.70 o 
  -8   2   2      242.02      297.22     12.28 o 
  -7   2   2     1090.39     1100.91     14.46 o 
  -5   2   2     7595.87     7466.77    427.90 o 
  -4   2   2     2360.74     2419.20    124.19 o 
  -3   2   2     8378.98     7718.61    439.59 o 
  -2   2   2    13115.32    13188.58    106.66 o 
  -1   2   2     1296.93     1302.21     16.28 o 
   0   2   2     4419.64     4769.04     61.75 o 
   1   2   2       47.19       45.44      8.26 o 
   2   2   2     4052.16     4284.03    180.31 o 
   3   2   2     9075.29     9593.93    195.59 o 
   4   2   2     1365.35     1362.84     57.94 o 
   5   2   2      453.91      453.88     15.91 o 
   6   2   2     2314.27     2346.58     86.81 o 
   7   2   2     1897.01     1891.00     66.16 o 
   8   2   2      707.15      710.29     24.55 o 
   9   2   2      117.70      126.77      7.97 o 
  10   2   2      119.82      147.75     11.85 o 
  11   2   2       15.27       29.57     10.72 o 
  12   2   2      233.24      249.16     15.09 o 
  13   2   2        4.68        6.08     11.79 o 
 -15   3   2       36.33       45.99      9.31 o 
 -14   3   2        4.86        0.98      9.32 o 
 -13   3   2      111.35      132.38      8.77 o 
 -12   3   2        8.49       11.68     10.05 o 
 -11   3   2     1014.78     1052.24     29.05 o 
 -10   3   2      848.79      833.81     20.94 o 
  -9   3   2      126.28      131.69     10.03 o 
  -8   3   2     2490.27     2566.58     48.48 o 
  -7   3   2      124.50      136.16     10.16 o 
  -6   3   2      594.72      513.11     35.40 o 
  -5   3   2     1191.13     1147.69     67.87 o 
  -4   3   2     3476.11     3138.25    166.86 o 
  -3   3   2     2816.69     2874.44     97.70 o 
  -2   3   2     4816.05     5022.81     89.66 o 
  -1   3   2     4032.74     4160.81     52.73 o 
   0   3   2       66.18      102.05      8.65 o 
   1   3   2     5363.56     5584.38     54.32 o 
   2   3   2     1569.88     1627.99     76.56 o 
   3   3   2     2439.61     2500.77     78.14 o 
   4   3   2     1078.91     1172.42     42.18 o 
   5   3   2     2111.15     2221.27     68.87 o 
   6   3   2       27.90       32.50      7.68 o 
   7   3   2      753.92      790.35     28.30 o 
   8   3   2     2234.74     2222.44     81.31 o 
   9   3   2       41.13       58.76      7.80 o 
  10   3   2       88.98      102.34     11.42 o 
  11   3   2      515.33      506.29     35.26 o 
  12   3   2      275.10      257.73     14.08 o 
  13   3   2       16.38        8.74     11.66 o 
 -15   4   2        2.02       19.73      9.24 o 
 -14   4   2       15.29       14.72      8.95 o 
 -13   4   2      188.43      203.00      8.86 o 
 -12   4   2       16.28       22.08     10.02 o 
 -11   4   2       32.81       47.99     10.49 o 
 -10   4   2        4.17        5.15      9.84 o 
  -9   4   2       18.28       21.50      9.88 o 
  -8   4   2        0.40        8.55      9.98 o 
  -7   4   2       74.34       57.89     11.89 o 
  -6   4   2      145.63      172.17     14.07 o 
  -5   4   2        5.57       26.78     10.95 o 
  -4   4   2     1011.37      947.75     46.14 o 
  -3   4   2      993.56     1075.24     56.82 o 
  -2   4   2      710.30      701.29     21.40 o 
  -1   4   2     5453.30     5616.23     64.88 o 
   0   4   2      483.66      533.58      9.19 o 
   1   4   2      634.38      645.42     21.94 o 
   2   4   2      315.37      340.80     14.37 o 
   3   4   2        1.78        6.23      7.56 o 
   4   4   2        4.17       17.12      6.98 o 
   5   4   2      137.84      130.84      7.45 o 
   6   4   2     2114.05     2252.85     75.03 o 
   7   4   2      160.32      208.96     18.91 o 
   8   4   2      290.07      287.41     34.82 o 
   9   4   2      325.56      319.04     26.00 o 
  10   4   2        0.68        7.38     10.79 o 
  11   4   2       18.30       27.36     10.79 o 
  12   4   2       20.50       16.20      8.50 o 
  13   4   2       20.79       17.24     11.05 o 
 -15   5   2        0.22       12.42     22.72 o 
 -14   5   2        0.10        4.87      9.44 o 
 -13   5   2      138.46      156.80      9.10 o 
 -12   5   2      159.54      152.72      8.91 o 
 -11   5   2      318.11      349.19     16.81 o 
 -10   5   2      181.53      223.45     10.50 o 
  -9   5   2       12.46       14.35     10.28 o 
  -8   5   2      712.35      682.00     16.68 o 
  -7   5   2        8.24        4.92     12.95 o 
  -6   5   2        8.62       17.44      9.73 o 
  -5   5   2      198.44      229.41     10.82 o 
  -4   5   2       91.60       98.70      8.36 o 
  -3   5   2      908.72      852.32     31.80 o 
  -2   5   2     5278.54     5016.12    169.24 o 
  -1   5   2     3705.44     3859.22     88.38 o 
   0   5   2     3820.42     4220.65     56.32 o 
   1   5   2     4083.95     4220.33    215.63 o 
   2   5   2     1660.99     1679.91     75.96 o 
   3   5   2        6.84       16.98      7.02 o 
   4   5   2       19.80       29.75      6.63 o 
   5   5   2      166.76      194.42     16.31 o 
   6   5   2        0.71       14.68      8.68 o 
   7   5   2     2630.26     2634.81    112.07 o 
   8   5   2      281.75      285.10     15.35 o 
   9   5   2      944.17      923.82     62.61 o 
  10   5   2      334.49      323.30     23.91 o 
  11   5   2      226.44      202.04     12.13 o 
  12   5   2        8.72       17.36     11.61 o 
  13   5   2        8.71       19.10      9.33 o 
 -14   6   2        3.52       22.12      9.87 o 
 -13   6   2       12.90       29.30      9.18 o 
 -12   6   2        4.68        9.30     14.01 o 
 -11   6   2       41.43       47.42      9.23 o 
 -10   6   2      522.75      500.58     23.07 o 
  -9   6   2       17.91       27.34     11.33 o 
  -8   6   2       76.60       88.22     16.72 o 
  -7   6   2        8.33       13.32     11.25 o 
  -6   6   2     1371.21     1368.74     19.37 o 
  -5   6   2      107.68      138.59     12.29 o 
  -4   6   2        8.06       25.75     11.27 o 
  -3   6   2     2538.72     2745.59    115.03 o 
  -2   6   2      289.77      296.53     17.65 o 
  -1   6   2     1632.38     1651.18     28.76 o 
   0   6   2     2444.93     2523.11     31.56 o 
   1   6   2       82.41       81.13      7.23 o 
   2   6   2      407.76      439.05     23.06 o 
   3   6   2     1753.08     1826.38     65.87 o 
   4   6   2        8.97       59.07     19.66 o 
   5   6   2       78.88       97.34      7.49 o 
   6   6   2     1133.88     1253.22     61.26 o 
   7   6   2       81.91       77.12      8.57 o 
   8   6   2      275.97      291.53     11.86 o 
   9   6   2      657.88      695.99     42.39 o 
  10   6   2       62.31       66.30      9.66 o 
  11   6   2      201.57      191.76     21.77 o 
  12   6   2       29.57       35.96     11.34 o 
  13   6   2       13.67       14.33      9.39 o 
 -14   7   2       25.61       37.02      9.55 o 
 -13   7   2        4.78       20.37     13.46 o 
 -12   7   2       43.28       53.32      9.62 o 
 -11   7   2      153.24      149.48     11.97 o 
 -10   7   2      250.28      230.35     13.14 o 
  -9   7   2      742.39      713.58     24.56 o 
  -8   7   2     1941.49     2097.59    122.49 o 
  -7   7   2      301.79      330.01     27.10 o 
  -6   7   2      633.72      668.03     22.02 o 
  -5   7   2      861.83      811.13     54.72 o 
  -4   7   2      650.38      781.26     16.20 o 
  -3   7   2     1475.58     1422.30     60.23 o 
  -2   7   2     3732.66     3890.81    104.35 o 
  -1   7   2     2239.10     2391.21     43.83 o 
   0   7   2     8231.23     7939.95    276.30 o 
   1   7   2     4002.35     3749.62    179.89 o 
   2   7   2      178.31      153.69      6.91 o 
   3   7   2     3102.29     3110.64    124.50 o 
   4   7   2      165.38      143.22      7.07 o 
   5   7   2        0.58       -0.87      6.99 o 
   6   7   2       58.58       58.05      8.10 o 
   7   7   2      884.87      952.46     52.35 o 
   8   7   2      120.57      126.79     11.54 o 
   9   7   2     1798.25     1740.54     91.79 o 
  10   7   2      687.28      673.82     40.10 o 
  11   7   2        3.20       19.56     10.53 o 
  12   7   2      137.98      161.78     18.89 o 
  13   7   2       21.12       37.48     11.34 o 
 -14   8   2       50.95       57.47     18.66 o 
 -13   8   2      556.19      533.22     10.59 o 
 -12   8   2      678.15      691.39     31.64 o 
 -11   8   2      830.98      802.66     52.87 o 
 -10   8   2      278.53      294.71      9.11 o 
  -9   8   2        6.18       31.37     12.18 o 
  -8   8   2      558.58      623.27     61.69 o 
  -7   8   2        3.61        4.09     11.50 o 
  -6   8   2       34.71       27.90     11.74 o 
  -5   8   2     3059.50     3261.49    155.90 o 
  -4   8   2     8192.08     8170.61    388.01 o 
  -3   8   2     6101.62     6136.85    202.97 o 
  -2   8   2     5982.30     5933.04    187.18 o 
  -1   8   2      186.42      154.81      7.66 o 
   0   8   2      326.18      397.93     10.64 o 
   1   8   2        8.55       25.50      9.84 o 
   2   8   2      139.81      129.96      6.84 o 
   3   8   2      205.12      210.19     18.32 o 
   4   8   2     1825.95     1703.34     78.47 o 
   5   8   2     6812.42     6625.98    314.54 o 
   6   8   2     2621.46     2647.48    151.88 o 
   7   8   2      194.24      189.70     13.46 o 
   8   8   2       85.61       96.42      9.06 o 
   9   8   2       23.56       46.69      9.49 o 
  10   8   2       26.36       33.69      9.50 o 
  11   8   2        8.06       12.24     10.57 o 
  12   8   2       31.61       42.19     10.81 o 
 -14   9   2       48.59       44.25      9.23 o 
 -13   9   2        1.65       19.53      9.32 o 
 -12   9   2        2.82       15.40      9.14 o 
 -11   9   2      195.85      177.21     16.61 o 
 -10   9   2     1248.74     1188.41     55.86 o 
  -9   9   2      880.42      887.98     45.74 o 
  -8   9   2     2403.67     2622.88    175.50 o 
  -7   9   2     3411.79     3409.39    227.85 o 
  -6   9   2     2795.53     3013.56    152.56 o 
  -5   9   2       10.15       28.51     13.95 o 
  -4   9   2      329.43      364.46     10.43 o 
  -3   9   2       35.14       64.26     12.99 o 
  -2   9   2     5530.60     5826.13    156.61 o 
  -1   9   2     2591.64     2518.26     67.61 o 
   0   9   2       44.24       75.89      5.89 o 
   1   9   2    12250.74    11967.71    407.97 o 
   2   9   2     8401.80     8057.78    287.42 o 
   3   9   2     1915.84     1807.34    106.56 o 
   4   9   2      179.30      185.63      8.08 o 
   5   9   2      396.68      424.77     27.45 o 
   6   9   2       64.91       85.91      6.84 o 
   7   9   2      926.78      860.60     40.56 o 
   8   9   2     1010.79      957.69     42.43 o 
   9   9   2       12.98       24.28      8.82 o 
  10   9   2      755.68      700.75     35.92 o 
  11   9   2      695.98      656.34     45.22 o 
  12   9   2       52.94       63.54     10.81 o 
 -14  10   2       74.38       59.35      9.19 o 
 -13  10   2      106.90      127.29      9.36 o 
 -12  10   2      326.76      358.87     28.04 o 
 -11  10   2      911.86      833.08     41.61 o 
 -10  10   2       44.45       36.44     14.71 o 
  -9  10   2      127.33      162.88     29.17 o 
  -8  10   2     1260.00     1273.12     14.41 o 
  -7  10   2     1008.81     1083.98     12.88 o 
  -6  10   2     6557.71     6769.95    377.87 o 
  -5  10   2     2501.94     2598.99     97.44 o 
  -4  10   2      422.51      402.16     14.80 o 
  -3  10   2     3061.19     3073.04    110.79 o 
  -2  10   2    12001.21    12266.91    365.33 o 
  -1  10   2     1570.15     1484.18     49.95 o 
   0  10   2      605.35      529.66     15.64 o 
   1  10   2     5223.94     5132.24    160.61 o 
   2  10   2      598.11      566.61     28.55 o 
   3  10   2     7007.20     6342.44    583.06 o 
   4  10   2     1894.09     1756.64     68.83 o 
   5  10   2      400.50      397.69     19.23 o 
   6  10   2     1670.19     1611.84     59.08 o 
   7  10   2     2621.69     2513.99     91.12 o 
   8  10   2      658.27      669.72     27.05 o 
   9  10   2      754.36      726.67     29.56 o 
  10  10   2      424.56      410.37     29.76 o 
  11  10   2      177.29      146.83     15.64 o 
  12  10   2      403.69      345.51     16.26 o 
 -13  11   2       24.94       38.80      9.27 o 
 -12  11   2       32.88       36.97     11.94 o 
 -11  11   2      751.53      649.94     31.89 o 
 -10  11   2     1315.74     1197.36     63.11 o 
  -9  11   2      975.57      968.52     39.32 o 
  -8  11   2      531.39      522.14     12.12 o 
  -7  11   2      443.82      436.21     11.36 o 
  -6  11   2      201.28      191.91     20.29 o 
  -5  11   2     9667.79    10008.46    308.80 o 
  -4  11   2      876.42      909.53     33.20 o 
  -3  11   2     1678.43     1701.32     33.93 o 
  -2  11   2     2156.44     2135.39     47.20 o 
  -1  11   2     1711.31     1652.13     36.17 o 
   0  11   2     5445.09     5293.38    122.33 o 
   1  11   2      863.33      838.75     25.50 o 
   2  11   2     2969.90     2903.78    100.33 o 
   3  11   2     4359.04     4372.94    205.04 o 
   4  11   2     4298.13     3963.27    142.48 o 
   5  11   2      135.14      144.36      7.53 o 
   6  11   2       16.31       23.75      7.22 o 
   7  11   2      305.74      268.10     13.20 o 
   8  11   2      263.82      246.55      9.10 o 
   9  11   2      467.63      455.48     18.87 o 
  10  11   2      283.13      257.30     11.73 o 
  11  11   2      332.59      292.28     21.27 o 
  12  11   2      374.69      331.79     11.55 o 
 -13  12   2      778.43      743.66     16.38 o 
 -12  12   2      174.78      187.20     16.32 o 
 -11  12   2       98.78       90.06      7.29 o 
 -10  12   2      432.93      419.53     22.89 o 
  -9  12   2      100.96       87.76      9.18 o 
  -8  12   2      544.84      517.75     34.63 o 
  -7  12   2       13.44       13.92     10.67 o 
  -6  12   2       31.01       42.53     12.80 o 
  -5  12   2     3972.80     4075.53    152.29 o 
  -4  12   2     4432.33     4481.47    108.51 o 
  -3  12   2     2899.56     2948.22     55.11 o 
  -2  12   2     1697.27     1682.09     85.26 o 
  -1  12   2      552.12      466.00     12.04 o 
   0  12   2      545.36      509.41     16.87 o 
   1  12   2      112.26       89.59      6.47 o 
   2  12   2      129.32      108.66      7.42 o 
   3  12   2      132.36      137.14      8.53 o 
   4  12   2     1400.26     1317.39     47.17 o 
   5  12   2     4843.68     4465.86    124.04 o 
   6  12   2      615.18      555.48     21.06 o 
   7  12   2       74.28       79.77      8.22 o 
   8  12   2      576.39      575.15     13.93 o 
   9  12   2      763.86      685.96     27.62 o 
  10  12   2       10.70       13.79     10.85 o 
  11  12   2        1.14       -7.02     18.68 o 
  12  12   2       32.54       31.63     10.75 o 
 -13  13   2      211.67      182.67     10.17 o 
 -12  13   2       88.69       93.83      7.32 o 
 -11  13   2       11.28        8.53      7.25 o 
 -10  13   2        7.83       24.22      8.69 o 
  -9  13   2     1339.81     1263.93     67.32 o 
  -8  13   2     2201.47     2220.37    118.02 o 
  -7  13   2       90.34       90.43     15.22 o 
  -6  13   2      555.72      549.52     11.36 o 
  -5  13   2     1162.85     1206.18     43.85 o 
  -4  13   2     2846.94     2910.70     63.28 o 
  -3  13   2     1452.66     1382.81     63.77 o 
  -2  13   2      526.31      489.25     21.67 o 
  -1  13   2       57.87       63.53      7.22 o 
   0  13   2     3020.00     2909.59     94.11 o 
   1  13   2     3186.79     2905.55     81.74 o 
   2  13   2     1100.15     1036.48     44.19 o 
   3  13   2     1189.38     1080.58    143.99 o 
   4  13   2      513.77      510.34     20.74 o 
   5  13   2     1298.34     1138.34     30.32 o 
   6  13   2        4.84        9.98      7.06 o 
   7  13   2      940.44      904.48     23.06 o 
   8  13   2       13.92       22.90      8.77 o 
   9  13   2      349.68      319.87      9.55 o 
  10  13   2      140.92      140.78      9.95 o 
  11  13   2      215.03      219.49     40.59 o 
 -13  14   2        2.66        4.94      9.10 o 
 -12  14   2      169.49      162.81      9.42 o 
 -11  14   2      226.07      234.04     11.43 o 
 -10  14   2      188.72      192.58     14.95 o 
  -9  14   2      385.06      377.07     17.34 o 
  -8  14   2       54.60       70.18      8.82 o 
  -7  14   2       99.36      125.56     10.77 o 
  -6  14   2      958.79      950.85     11.59 o 
  -5  14   2      506.62      507.84     18.27 o 
  -4  14   2       44.55       57.33      7.83 o 
  -3  14   2     1573.24     1501.04     56.11 o 
  -2  14   2     1581.91     1495.17     73.41 o 
  -1  14   2      530.32      513.72     12.42 o 
   0  14   2      289.18      228.45     11.78 o 
   1  14   2     1558.76     1434.18     46.14 o 
   2  14   2      634.92      619.04     21.11 o 
   3  14   2      419.59      390.64     24.08 o 
   4  14   2      322.28      308.72     12.84 o 
   5  14   2      181.98      181.82      7.89 o 
   6  14   2      401.05      388.72     12.69 o 
   7  14   2       35.61       56.68      8.71 o 
   8  14   2        2.39       13.08      8.47 o 
   9  14   2       37.01       37.01      9.25 o 
  10  14   2      301.52      283.00     11.24 o 
  11  14   2       73.64       50.87     10.91 o 
 -12  15   2       11.03       21.29      7.74 o 
 -11  15   2      260.34      273.29     15.11 o 
 -10  15   2      388.94      354.58     25.09 o 
  -9  15   2      180.86      216.48     16.81 o 
  -8  15   2      405.75      424.18     18.34 o 
  -7  15   2       11.72       34.24     13.23 o 
  -6  15   2       33.32       29.72     14.07 o 
  -5  15   2       95.97      105.49      8.26 o 
  -4  15   2     2215.45     2145.69     59.20 o 
  -3  15   2       85.52       83.42      8.50 o 
  -2  15   2     1495.34     1412.86     47.44 o 
  -1  15   2      188.88      187.71      7.10 o 
   0  15   2      674.65      639.02     19.50 o 
   1  15   2      316.42      259.54      7.37 o 
   2  15   2      195.03      202.50     12.38 o 
   3  15   2      500.67      479.22     46.86 o 
   4  15   2      252.29      231.37     14.21 o 
   5  15   2     1491.63     1356.97     37.96 o 
   6  15   2      115.70       86.79      9.33 o 
   7  15   2      328.13      299.18      8.88 o 
   8  15   2        0.54        9.42      8.76 o 
   9  15   2      231.50      215.53     16.66 o 
  10  15   2        1.88       -2.07     10.54 o 
  11  15   2       42.35       25.07     11.75 o 
 -12  16   2       45.58       37.61     12.09 o 
 -11  16   2      308.21      339.65     24.67 o 
 -10  16   2       47.59       81.82      9.14 o 
  -9  16   2      229.02      250.26     13.05 o 
  -8  16   2      181.95      176.06      8.54 o 
  -7  16   2      333.08      317.16     13.74 o 
  -6  16   2       59.87       64.17     18.77 o 
  -5  16   2      138.36      156.74     13.14 o 
  -4  16   2       36.48       40.75      7.32 o 
  -3  16   2      904.78      891.47     35.48 o 
  -2  16   2     1785.26     1650.85     43.90 o 
  -1  16   2      628.62      631.87     19.14 o 
   0  16   2      355.01      315.90     16.89 o 
   1  16   2      330.24      301.63     12.32 o 
   2  16   2       69.66       66.32      8.20 o 
   3  16   2        2.47        6.02      8.30 o 
   4  16   2      149.14      148.17     17.48 o 
   5  16   2      331.65      315.84     10.42 o 
   6  16   2      375.47      347.35     11.61 o 
   7  16   2      237.23      219.86     10.87 o 
   8  16   2      303.12      287.41      9.67 o 
   9  16   2       73.49       88.14     10.08 o 
  10  16   2        1.53       -0.03      9.68 o 
 -11  17   2        3.42       22.15      8.28 o 
 -10  17   2      121.87      178.39     20.85 o 
  -9  17   2        2.47       10.24     10.13 o 
  -8  17   2      139.02      146.28      7.75 o 
  -7  17   2      735.67      758.36     31.89 o 
  -6  17   2       44.21       52.15      9.26 o 
  -5  17   2      611.07      605.80     17.85 o 
  -4  17   2      128.41      148.55      8.91 o 
  -3  17   2        3.41        3.01      8.18 o 
  -2  17   2       12.60       34.73      8.83 o 
  -1  17   2      559.08      493.24     13.62 o 
   0  17   2      402.06      334.90      7.61 o 
   1  17   2      233.54      221.16      8.18 o 
   2  17   2     1126.42     1119.16     36.58 o 
   3  17   2      257.10      207.79     21.14 o 
   4  17   2        3.53       19.88      8.67 o 
   5  17   2       86.07      103.01      8.36 o 
   6  17   2      330.52      300.00      9.05 o 
   7  17   2      447.00      454.59     11.08 o 
   8  17   2      400.78      387.02     16.37 o 
   9  17   2        6.09       24.04     12.80 o 
  10  17   2      140.49      158.85     12.25 o 
 -11  18   2      142.57      154.22     15.11 o 
 -10  18   2      205.88      219.77     14.08 o 
  -9  18   2      132.13      162.88      8.17 o 
  -8  18   2      231.92      267.78     26.56 o 
  -7  18   2      237.99      233.00      7.59 o 
  -6  18   2      879.29      893.83     39.78 o 
  -5  18   2      508.64      500.85     14.75 o 
  -4  18   2      207.88      224.36      8.86 o 
  -3  18   2      155.67      171.44      8.09 o 
  -2  18   2     1544.39     1518.91     43.42 o 
  -1  18   2      954.52      994.27     33.18 o 
   0  18   2      488.55      446.54     15.52 o 
   1  18   2      240.72      211.19     12.10 o 
   2  18   2     1176.84     1050.82     44.77 o 
   3  18   2     1050.34      964.14     24.93 o 
   4  18   2      163.00      178.79      9.32 o 
   5  18   2      138.23      137.00      8.51 o 
   6  18   2      125.49      127.93      8.35 o 
   7  18   2      357.96      322.34     10.84 o 
   8  18   2      383.85      359.27     12.69 o 
   9  18   2      159.77      128.21     13.47 o 
 -10  19   2      245.12      229.71     14.18 o 
  -9  19   2      468.68      480.26     24.80 o 
  -8  19   2      544.11      603.50      9.43 o 
  -7  19   2       49.26       64.45     11.92 o 
  -6  19   2      754.52      818.39     33.12 o 
  -5  19   2      945.76      944.74     27.90 o 
  -4  19   2      113.30      136.35      7.97 o 
  -3  19   2      631.68      658.82     17.76 o 
  -2  19   2      400.87      390.28     17.21 o 
  -1  19   2      683.61      638.08     14.98 o 
   0  19   2      785.81      791.40     29.89 o 
   1  19   2     1282.01     1269.04     49.55 o 
   2  19   2       76.40       60.21      8.12 o 
   3  19   2     1242.06     1149.59     33.88 o 
   4  19   2     1055.03     1019.42     32.91 o 
   5  19   2        2.10       19.50      8.09 o 
   6  19   2      269.19      274.17     10.40 o 
   7  19   2       45.48       47.78     11.31 o 
   8  19   2      142.24      132.94     11.72 o 
   9  19   2       88.36       73.17     11.83 o 
 -10  20   2       71.84       99.14      8.59 o 
  -9  20   2       12.75       15.85     11.72 o 
  -8  20   2       22.02       35.46      7.39 o 
  -7  20   2        3.33       19.14     13.75 o 
  -6  20   2      132.41      144.61     21.24 o 
  -5  20   2     1253.90     1225.58     37.94 o 
  -4  20   2     1524.10     1516.43     41.55 o 
  -3  20   2      772.62      773.77     32.61 o 
  -2  20   2      873.96      936.10     23.33 o 
  -1  20   2      302.79      325.53      8.41 o 
   0  20   2       54.68       58.65      8.79 o 
   1  20   2        6.31       16.81      8.01 o 
   2  20   2       12.37       -0.94      7.77 o 
   3  20   2        4.79        9.89     10.76 o 
   4  20   2      597.09      564.92     12.85 o 
   5  20   2     1629.59     1519.27     45.19 o 
   6  20   2      662.57      634.39     19.07 o 
   7  20   2       97.51      104.30     10.62 o 
   8  20   2       63.87       31.88     22.92 o 
  -9  21   2      120.03      117.27      7.82 o 
  -8  21   2      424.06      425.41      8.36 o 
  -7  21   2     1320.99     1361.63     52.69 o 
  -6  21   2      219.45      238.13     10.92 o 
  -5  21   2       29.23       54.27     10.89 o 
  -4  21   2        0.51       12.44      6.75 o 
  -3  21   2        3.25       16.66      7.79 o 
  -2  21   2        5.91       33.15      7.29 o 
  -1  21   2      203.02      211.67      7.23 o 
   0  21   2      285.89      308.12     13.12 o 
   1  21   2     1838.21     1803.21     60.79 o 
   2  21   2     2696.46     2588.65     57.00 o 
   3  21   2      165.11      183.14      9.78 o 
   4  21   2       60.97       64.26      7.79 o 
   5  21   2      185.49      204.77      8.62 o 
   6  21   2      199.89      209.66      8.10 o 
   7  21   2        1.87       21.21     10.82 o 
   8  21   2       72.81       92.71     15.68 o 
  -8  22   2       89.57      108.82     10.65 o 
  -7  22   2        3.22       -1.73      9.59 o 
  -6  22   2     1069.67     1133.10     45.40 o 
  -5  22   2       84.80       81.37      7.31 o 
  -4  22   2        9.33       23.50      6.93 o 
  -3  22   2     1364.95     1388.65     37.33 o 
  -2  22   2     1464.51     1542.01     63.18 o 
  -1  22   2       12.13       14.73      7.19 o 
   0  22   2       22.08       25.92      7.27 o 
   1  22   2      301.33      348.76     16.63 o 
   2  22   2       13.06       16.65     10.22 o 
   3  22   2      719.39      702.43     33.06 o 
   4  22   2       20.57       31.39      8.40 o 
   5  22   2       10.12       30.97      7.95 o 
   6  22   2      984.62      946.82     32.37 o 
   7  22   2      248.80      231.10     11.96 o 
  -7  23   2       33.08       33.93      7.66 o 
  -6  23   2       10.84       29.77      7.87 o 
  -5  23   2      281.58      307.55     14.20 o 
  -4  23   2       33.50       62.91      6.58 o 
  -3  23   2       37.27       55.12      7.35 o 
  -2  23   2      573.41      584.87     24.39 o 
  -1  23   2      360.11      390.09     18.94 o 
   0  23   2      164.70      201.13     10.49 o 
   1  23   2        4.81       11.47      7.35 o 
   2  23   2      106.96      117.30      7.58 o 
   3  23   2      160.22      166.88      7.20 o 
   4  23   2      326.00      351.42     15.89 o 
   5  23   2       30.56       30.64      7.08 o 
   6  23   2       46.78       65.72     10.28 o 
  -6  24   2       18.68       32.30      7.55 o 
  -5  24   2      314.30      310.21     10.86 o 
  -4  24   2      155.60      162.85      6.98 o 
  -3  24   2      220.91      246.67     12.72 o 
  -2  24   2       10.90       35.69     15.47 o 
  -1  24   2      433.90      475.02     16.66 o 
   0  24   2      445.65      473.95     14.27 o 
   1  24   2       66.08       81.70      6.70 o 
   2  24   2      387.86      406.52     13.00 o 
   3  24   2       86.53       98.59      9.19 o 
   4  24   2        0.41        8.23      6.89 o 
   5  24   2      288.00      274.00     11.41 o 
  -5  25   2       13.20       22.39      6.86 o 
  -4  25   2       86.89      110.38      9.31 o 
  -3  25   2        0.30        9.99      8.52 o 
  -2  25   2       66.71       89.79     10.39 o 
  -1  25   2        4.20       22.26      7.86 o 
   0  25   2       13.18       21.77      6.72 o 
   1  25   2       26.19       65.63      9.68 o 
   2  25   2       15.88       24.80      6.84 o 
   3  25   2        5.06       12.95      7.33 o 
   4  25   2        1.05       -5.07     17.53 o 
  -3  26   2        8.15       22.22      8.95 o 
  -2  26   2      188.22      200.44     23.52 o 
  -1  26   2      100.87      112.06      7.58 o 
   0  26   2      497.21      553.77     14.62 o 
   1  26   2       19.89       21.87      6.65 o 
 -15   1   3       26.54       26.08     10.40 o 
 -14   1   3       14.74       24.60     10.35 o 
 -13   1   3        6.69       25.19      9.90 o 
 -12   1   3      123.22      114.14     11.18 o 
 -11   1   3       27.74       30.44      9.41 o 
 -10   1   3       48.35       53.84     11.28 o 
  -9   1   3     4314.62     4473.82    188.53 o 
  -8   1   3     1898.75     1973.55     27.21 o 
  -7   1   3     3021.21     3148.46     56.81 o 
  -6   1   3        6.14        4.94      7.57 o 
  -5   1   3      516.79      524.16     24.40 o 
  -4   1   3      208.74      235.54      9.27 o 
  -3   1   3     1579.24     1787.54     17.58 o 
  -2   1   3       17.24       16.33      8.04 o 
  -1   1   3      239.18      192.10      7.70 o 
   0   1   3    11680.54    12706.53    125.46 o 
   1   1   3     8024.14     9336.54    134.01 o 
   2   1   3     8435.07     9277.86     64.41 o 
   3   1   3      388.66      372.90     15.82 o 
   4   1   3      539.03      574.10     12.95 o 
   5   1   3      936.34      978.54     29.23 o 
   6   1   3       42.73       47.80      8.40 o 
   7   1   3        4.17       18.77      8.35 o 
   8   1   3      620.79      621.12     24.93 o 
   9   1   3      119.70      134.06     11.05 o 
  10   1   3      184.12      184.12      8.53 o 
  11   1   3      160.34      173.96      8.35 o 
  12   1   3       13.15       25.70     12.08 o 
 -15   2   3       59.93       64.71     11.05 o 
 -14   2   3      110.87      118.65     10.49 o 
 -13   2   3      746.89      766.22     21.51 o 
 -12   2   3        7.50       11.65      9.73 o 
 -11   2   3       20.73       38.31      9.63 o 
 -10   2   3      249.76      275.94     16.12 o 
  -9   2   3        3.41        6.45     14.76 o 
  -8   2   3       21.80       29.45     10.51 o 
  -7   2   3       81.34       92.66     10.41 o 
  -6   2   3     3897.63     3572.29    220.43 o 
  -5   2   3     4316.46     4230.54    151.12 o 
  -4   2   3     4538.78     4555.27    144.32 o 
  -3   2   3      109.65      322.86    109.18 o 
  -2   2   3      191.18      199.70      8.69 o 
  -1   2   3     1686.27     2126.44     28.39 o 
   0   2   3     2424.14     2845.10     33.10 o 
   1   2   3      456.15      651.08      8.85 o 
   2   2   3     2703.67     3016.65    157.48 o 
   3   2   3     4240.11     4539.52    161.50 o 
   4   2   3     1946.38     1907.25     44.24 o 
   5   2   3     2563.02     2654.78     56.49 o 
   6   2   3      106.44      133.70      9.37 o 
   7   2   3      105.26      103.26      8.43 o 
   8   2   3       15.80       24.47      8.68 o 
   9   2   3      488.72      497.99     16.48 o 
  10   2   3       25.35       39.90     10.03 o 
  11   2   3      113.04      117.98     11.55 o 
  12   2   3       60.47       75.67     12.25 o 
 -15   3   3       19.07       27.20      9.14 o 
 -14   3   3        0.51       -0.49     10.71 o 
 -13   3   3      104.31      101.20     10.28 o 
 -12   3   3      374.76      404.71     15.65 o 
 -11   3   3     1860.45     1831.98     81.72 o 
 -10   3   3      577.13      564.10     23.05 o 
  -9   3   3      583.76      636.75     15.01 o 
  -8   3   3     2953.59     3103.04     99.74 o 
  -7   3   3     2701.36     2692.11    211.43 o 
  -6   3   3        5.91       20.74      8.75 o 
  -5   3   3      530.57      550.46     29.33 o 
  -4   3   3      249.23      262.49     12.67 o 
  -3   3   3     6176.48     6445.73    215.07 o 
  -2   3   3     2841.54     2877.98     35.75 o 
  -1   3   3     3511.64     3672.03     65.48 o 
   0   3   3      180.73      182.36      7.99 o 
   1   3   3     3550.74     3608.57     66.69 o 
   2   3   3     3359.83     3350.87    172.12 o 
   3   3   3     3494.80     3723.92    141.20 o 
   4   3   3        0.35       22.70      7.42 o 
   5   3   3      288.93      331.73      8.16 o 
   6   3   3      337.64      344.72     16.40 o 
   7   3   3      411.77      422.25     16.01 o 
   8   3   3      597.34      557.01     19.84 o 
   9   3   3      265.94      272.03     10.89 o 
  10   3   3      923.79      878.38     25.75 o 
  11   3   3      305.17      325.48     16.40 o 
  12   3   3       92.89      113.10     12.31 o 
 -15   4   3      164.02      166.95      9.56 o 
 -14   4   3      129.91      123.42      9.06 o 
 -13   4   3       48.28       68.68     10.62 o 
 -12   4   3      416.24      415.92     20.47 o 
 -11   4   3     1013.95      996.58     55.37 o 
 -10   4   3        2.78       10.94     11.99 o 
  -9   4   3      601.90      602.37     14.51 o 
  -8   4   3     1119.21     1178.70     69.76 o 
  -7   4   3     2489.50     2462.45    180.60 o 
  -6   4   3     1801.17     1509.92    101.69 o 
  -5   4   3     4640.99     4697.12    235.54 o 
  -4   4   3     1213.46     1203.37     52.93 o 
  -3   4   3     3502.55     3393.67     46.62 o 
  -2   4   3    12058.55    12571.40    195.63 o 
  -1   4   3       32.42       68.29      8.53 o 
   0   4   3     1053.18     1223.48     31.46 o 
   1   4   3      274.05      302.91      8.46 o 
   2   4   3     5834.80     5746.45    256.88 o 
   3   4   3     4299.68     4289.97    175.49 o 
   4   4   3      553.36      660.03     28.04 o 
   5   4   3      304.75      283.74     13.84 o 
   6   4   3     5278.91     5341.48    146.92 o 
   7   4   3     3482.72     3622.74    105.33 o 
   8   4   3       59.58       64.31      8.34 o 
   9   4   3       29.04       41.53      9.42 o 
  10   4   3       14.32       29.44      8.54 o 
  11   4   3      315.28      336.67     10.48 o 
  12   4   3      179.14      136.30     18.22 o 
 -15   5   3       15.23       34.31     17.60 o 
 -14   5   3        8.69       30.77      9.57 o 
 -13   5   3      230.95      209.60     12.59 o 
 -12   5   3      792.32      725.69     40.13 o 
 -11   5   3      825.53      799.01     49.89 o 
 -10   5   3     1171.32     1327.16     25.73 o 
  -9   5   3     1989.54     2008.50     58.93 o 
  -8   5   3     1899.50     1942.66     43.36 o 
  -7   5   3     2458.52     2402.67    183.66 o 
  -6   5   3      135.62      127.12     14.21 o 
  -5   5   3        0.44        8.48      9.40 o 
  -4   5   3     1842.59     2054.97     90.74 o 
  -3   5   3     5787.18     5817.23    189.37 o 
  -2   5   3     9442.17     9623.05    230.28 o 
  -1   5   3     1534.42     1532.00     23.67 o 
   0   5   3     9070.77     9490.89     95.69 o 
   1   5   3     7387.37     7958.98    136.16 o 
   2   5   3     2498.85     2535.48    120.42 o 
   3   5   3     1492.22     1550.40     68.65 o 
   4   5   3      426.97      514.54     28.51 o 
   5   5   3     4024.61     4263.32    122.36 o 
   6   5   3      889.81      909.63     28.44 o 
   7   5   3      338.21      335.33     14.71 o 
   8   5   3      397.57      394.84     10.15 o 
   9   5   3     1165.26     1156.28     32.95 o 
  10   5   3      441.76      412.40     90.44 o 
  11   5   3      262.14      310.66     27.79 o 
  12   5   3       84.59      108.62     16.14 o 
 -14   6   3      447.07      457.55     24.30 o 
 -13   6   3      757.76      755.42     52.15 o 
 -12   6   3      154.86      194.51     11.71 o 
 -11   6   3      192.17      172.47     24.45 o 
 -10   6   3      303.14      307.16     14.29 o 
  -9   6   3      211.25      232.09     13.74 o 
  -8   6   3     1214.74     1133.65     96.51 o 
  -7   6   3      820.49      773.52     60.19 o 
  -6   6   3     1104.96     1082.27     79.57 o 
  -5   6   3    22184.41    20884.14   1127.73 o 
  -4   6   3     8627.91     8448.09    377.31 o 
  -3   6   3      148.08      221.89     13.51 o 
  -2   6   3       27.71       55.23      8.22 o 
  -1   6   3     3905.29     4205.56     76.62 o 
   0   6   3       52.67       60.04     15.38 o 
   1   6   3     1326.53     1313.90     70.19 o 
   2   6   3      849.85      887.41     45.86 o 
   3   6   3     2635.39     2741.80    126.17 o 
   4   6   3    15500.83    15781.84    641.04 o 
   5   6   3     2689.72     2645.74    107.73 o 
   6   6   3       24.63       40.52      8.70 o 
   7   6   3      127.61      151.61      8.27 o 
   8   6   3      347.27      409.60     11.08 o 
   9   6   3       21.61       11.11     19.96 o 
  10   6   3        4.65       17.49     10.95 o 
  11   6   3       21.00       43.23     12.68 o 
  12   6   3      117.68      119.65     12.91 o 
 -14   7   3        2.32        3.04      9.52 o 
 -13   7   3       71.86       77.25      9.57 o 
 -12   7   3      159.38      150.12      9.55 o 
 -11   7   3      215.32      240.53     33.09 o 
 -10   7   3      941.03      877.40     69.76 o 
  -9   7   3     2206.62     2087.80     19.37 o 
  -8   7   3     1044.64     1047.44     93.86 o 
  -7   7   3       18.10       39.23     14.24 o 
  -6   7   3      320.65      345.37     17.31 o 
  -5   7   3      390.96      454.60     16.51 o 
  -4   7   3       16.11       43.68      8.68 o 
  -3   7   3      409.45      394.53     11.20 o 
  -2   7   3     2096.15     2254.96     54.95 o 
  -1   7   3     7384.63     7767.59    143.57 o 
   0   7   3    10110.09    10508.90    212.15 o 
   1   7   3     1041.77      967.93     48.31 o 
   2   7   3       41.70       53.72      6.97 o 
   3   7   3      384.78      414.58     18.85 o 
   4   7   3     1203.12     1308.39     62.05 o 
   5   7   3       12.99       15.33      7.77 o 
   6   7   3       14.19       43.97     11.25 o 
   7   7   3      219.24      248.68     29.98 o 
   8   7   3     1331.50     1370.26     52.47 o 
   9   7   3     1683.60     1700.13     73.82 o 
  10   7   3       95.36      111.79     11.51 o 
  11   7   3       22.59       39.92     10.58 o 
  12   7   3       56.73       68.21     13.21 o 
 -14   8   3       15.69       26.61      9.84 o 
 -13   8   3       32.03       58.99      9.18 o 
 -12   8   3       42.24       80.83      9.52 o 
 -11   8   3      198.43      184.10     11.33 o 
 -10   8   3       86.99       98.94     16.37 o 
  -9   8   3      584.43      561.72     43.70 o 
  -8   8   3       53.50       51.02     11.65 o 
  -7   8   3      880.28      903.85     48.78 o 
  -6   8   3      710.93      654.51     49.41 o 
  -5   8   3       38.28       42.17      7.94 o 
  -4   8   3     3607.32     3852.27    124.07 o 
  -3   8   3     1774.51     1832.35     54.55 o 
  -2   8   3      668.38      653.94     25.79 o 
  -1   8   3       31.20       31.54      6.86 o 
   0   8   3      501.57      554.26     10.85 o 
   1   8   3       17.04       26.67      7.15 o 
   2   8   3     1429.69     1434.62     74.20 o 
   3   8   3     2411.81     2391.66    131.19 o 
   4   8   3      306.93      325.69     18.45 o 
   5   8   3      585.81      642.12     30.71 o 
   6   8   3     3491.41     3510.08    152.91 o 
   7   8   3      385.22      425.71     15.00 o 
   8   8   3        7.63       35.40      9.92 o 
   9   8   3        8.74       39.41     12.58 o 
  10   8   3        3.88       44.55     12.78 o 
  11   8   3       18.90       25.03     11.06 o 
  12   8   3      156.45      148.48     13.18 o 
 -14   9   3       72.94       75.99     12.53 o 
 -13   9   3        2.47       16.86      9.23 o 
 -12   9   3      306.72      308.14     12.82 o 
 -11   9   3      504.71      442.40     15.07 o 
 -10   9   3       59.91       64.11     16.14 o 
  -9   9   3      298.43      331.84     35.86 o 
  -8   9   3      154.18      148.31     11.74 o 
  -7   9   3     1496.49     1606.92    105.16 o 
  -6   9   3      191.39      187.03     11.09 o 
  -5   9   3      938.21      972.60     35.33 o 
  -4   9   3      186.59      204.58      7.53 o 
  -3   9   3      931.56      944.35     26.43 o 
  -2   9   3     1346.40     1351.80     28.98 o 
  -1   9   3      951.11     1069.56     31.38 o 
   0   9   3      677.04      603.49     19.36 o 
   1   9   3      299.86      311.61     16.44 o 
   2   9   3     1717.41     1689.88     84.74 o 
   3   9   3     2041.41     2044.50    100.69 o 
   4   9   3      478.69      463.96     21.64 o 
   5   9   3      497.55      520.17     29.23 o 
   6   9   3       36.74       19.77     21.04 o 
   7   9   3       24.02       43.06      8.88 o 
   8   9   3      104.19      128.26     10.14 o 
   9   9   3      178.38      163.54     26.48 o 
  10   9   3       54.09       61.73     10.09 o 
  11   9   3      290.64      272.98     20.31 o 
  12   9   3       81.67       83.75     13.26 o 
 -14  10   3      252.20      246.12     17.41 o 
 -13  10   3        1.62       17.80      9.23 o 
 -12  10   3        8.28       11.35      9.14 o 
 -11  10   3        2.22       11.51      7.73 o 
 -10  10   3      127.82      151.06     14.07 o 
  -9  10   3        1.34       21.20     10.63 o 
  -8  10   3     1719.49     1673.69     31.59 o 
  -7  10   3       52.51       30.57      8.25 o 
  -6  10   3        0.02       14.20      8.51 o 
  -5  10   3       12.01       19.26      7.52 o 
  -4  10   3        1.47       18.77      7.11 o 
  -3  10   3      111.80      131.84      6.60 o 
  -2  10   3      300.24      313.67      8.27 o 
  -1  10   3       13.33       13.07      7.42 o 
   0  10   3      126.87      123.69      6.76 o 
   1  10   3     1966.48     1852.21    177.31 o 
   2  10   3       12.44       35.46      7.23 o 
   3  10   3      763.36      761.12     36.18 o 
   4  10   3      170.57      202.55     15.26 o 
   5  10   3       58.40      117.08     28.28 o 
   6  10   3      169.97      194.59     11.50 o 
   7  10   3      216.29      225.54     10.21 o 
   8  10   3       15.34       24.74      9.93 o 
   9  10   3       18.19       41.86     10.95 o 
  10  10   3       28.97       28.99     13.68 o 
  11  10   3       34.46       37.89     10.31 o 
 -14  11   3       14.96       18.91     16.37 o 
 -13  11   3        1.25       11.18      9.14 o 
 -12  11   3        7.19       -0.13      9.05 o 
 -11  11   3      301.26      283.13     19.69 o 
 -10  11   3        4.20        8.97      8.22 o 
  -9  11   3       16.01       14.65      9.94 o 
  -8  11   3        3.19       13.13      8.41 o 
  -7  11   3     1927.64     1962.68    120.11 o 
  -6  11   3     1215.70     1220.45     56.75 o 
  -5  11   3     1028.42     1116.00     35.96 o 
  -4  11   3      177.97      202.33     14.85 o 
  -3  11   3       29.42       44.59      6.52 o 
  -2  11   3     2252.70     2144.21     50.14 o 
  -1  11   3      117.74      116.13      8.45 o 
   0  11   3      215.80      225.85      8.79 o 
   1  11   3       34.40       34.88      6.29 o 
   2  11   3     2049.92     1902.54     96.66 o 
   3  11   3      170.95      166.39     12.90 o 
   4  11   3      551.93      553.63     28.86 o 
   5  11   3      365.49      344.79     56.75 o 
   6  11   3       20.01       43.94      8.20 o 
   7  11   3      243.84      248.69     24.91 o 
   8  11   3       64.99       79.23     10.31 o 
   9  11   3       36.82       37.74     11.60 o 
  10  11   3        0.54       18.94     11.33 o 
  11  11   3      193.66      175.29     11.83 o 
 -13  12   3        3.41       15.99      9.09 o 
 -12  12   3      201.63      235.01     20.98 o 
 -11  12   3      423.77      433.71     27.31 o 
 -10  12   3      493.78      462.91     20.29 o 
  -9  12   3       50.15       58.33     11.42 o 
  -8  12   3     1053.11     1057.87     58.92 o 
  -7  12   3      291.11      340.34     30.26 o 
  -6  12   3     2183.34     2337.04    102.23 o 
  -5  12   3      214.88      227.61      9.68 o 
  -4  12   3       57.58       62.82      9.16 o 
  -3  12   3     1723.20     1772.52     46.01 o 
  -2  12   3     1758.07     1786.34     43.26 o 
  -1  12   3      303.41      287.06      9.11 o 
   0  12   3      373.26      381.12     13.34 o 
   1  12   3     1516.05     1480.68     59.87 o 
   2  12   3      875.71      790.78     40.40 o 
   3  12   3     1040.02     1034.14     48.21 o 
   4  12   3       42.67       54.24      7.00 o 
   5  12   3      119.97      138.45     12.10 o 
   6  12   3      494.12      476.96     51.05 o 
   7  12   3      279.52      279.19     12.54 o 
   8  12   3        5.23       12.18     10.19 o 
   9  12   3      253.39      233.41     16.42 o 
  10  12   3      128.63      133.15     11.66 o 
  11  12   3       39.44       57.65     13.84 o 
 -13  13   3       46.09       42.93      8.77 o 
 -12  13   3      185.14      193.65      8.46 o 
 -11  13   3       24.68       28.92      9.59 o 
 -10  13   3      309.45      355.77     18.66 o 
  -9  13   3     1308.53     1327.09     64.12 o 
  -8  13   3      563.59      600.80     31.47 o 
  -7  13   3      138.52      172.73     16.60 o 
  -6  13   3      193.65      207.61     11.26 o 
  -5  13   3        0.19       10.62     17.67 o 
  -4  13   3        3.55       23.77      9.69 o 
  -3  13   3     2568.33     2733.67     73.43 o 
  -2  13   3      130.82      152.29      6.97 o 
  -1  13   3      929.71      900.82     32.21 o 
   0  13   3     4596.33     4338.20    170.69 o 
   1  13   3     1184.83     1158.56     44.33 o 
   2  13   3       93.88       92.78      7.04 o 
   3  13   3      411.04      423.26     16.38 o 
   4  13   3       31.81       60.82     14.21 o 
   5  13   3        8.10       13.44      9.66 o 
   6  13   3     1299.84     1221.84     87.40 o 
   7  13   3        9.22       11.72      8.88 o 
   8  13   3      219.80      234.09     10.59 o 
   9  13   3      694.48      687.03     39.09 o 
  10  13   3      122.02      119.63     12.33 o 
 -13  14   3      419.64      380.69     22.76 o 
 -12  14   3       17.49       34.48      9.65 o 
 -11  14   3       36.71       59.65     24.12 o 
 -10  14   3        1.11        5.30      7.72 o 
  -9  14   3       20.06       18.64     13.05 o 
  -8  14   3      436.37      395.89     26.27 o 
  -7  14   3       12.49       14.76     14.07 o 
  -6  14   3     1001.43     1049.33     24.63 o 
  -5  14   3     3246.15     3377.37     97.67 o 
  -4  14   3     4310.38     4468.27    100.24 o 
  -3  14   3      255.43      247.19     10.43 o 
  -2  14   3       18.51       39.02      7.24 o 
  -1  14   3      207.37      223.35      6.71 o 
   0  14   3       27.68       41.35      8.08 o 
   1  14   3      170.35      180.32      7.34 o 
   2  14   3      398.22      408.98     21.16 o 
   3  14   3     1823.91     1751.68     95.93 o 
   4  14   3      773.25      659.39     49.53 o 
   5  14   3     2840.49     2617.39    190.92 o 
   6  14   3      686.98      684.24     34.72 o 
   7  14   3       36.49       25.81      8.40 o 
   8  14   3      132.02      137.04     11.30 o 
   9  14   3       63.78       73.42     11.66 o 
  10  14   3       24.96       19.68     13.56 o 
 -12  15   3        7.11       19.81      8.23 o 
 -11  15   3      787.64      742.57     38.22 o 
 -10  15   3      815.11      736.28     35.88 o 
  -9  15   3      321.29      331.06     20.30 o 
  -8  15   3     1239.44     1321.10     18.91 o 
  -7  15   3     1409.14     1444.46     25.25 o 
  -6  15   3      643.69      617.96     13.18 o 
  -5  15   3      826.39      842.35     24.71 o 
  -4  15   3     1587.91     1670.57     62.28 o 
  -3  15   3      134.23      130.25     10.54 o 
  -2  15   3     4800.96     4569.69    162.19 o 
  -1  15   3     4788.67     4659.40    151.67 o 
   0  15   3     2064.27     1962.75     61.57 o 
   1  15   3     1041.17      972.70     37.12 o 
   2  15   3      776.56      693.29     35.75 o 
   3  15   3       59.01       61.90      7.90 o 
   4  15   3        3.25       26.82      7.59 o 
   5  15   3      933.11      903.32     73.44 o 
   6  15   3      188.41      199.74     10.86 o 
   7  15   3     1114.87      997.10     50.73 o 
   8  15   3      818.20      752.53     38.71 o 
   9  15   3      325.80      324.17     12.70 o 
  10  15   3      117.71      113.02     14.01 o 
 -12  16   3      225.80      243.05     13.86 o 
 -11  16   3      169.54      190.35      9.31 o 
 -10  16   3       78.29       93.27      7.40 o 
  -9  16   3      310.97      311.76     14.31 o 
  -8  16   3      682.18      709.03     12.68 o 
  -7  16   3      853.24      865.45     27.33 o 
  -6  16   3     2439.16     2558.87     86.25 o 
  -5  16   3      571.03      597.33     28.11 o 
  -4  16   3       90.06       99.79      8.17 o 
  -3  16   3     3177.52     3117.02    133.09 o 
  -2  16   3     1214.45     1173.11     48.75 o 
  -1  16   3       28.36       49.34      7.62 o 
   0  16   3       62.83       68.69      7.77 o 
   1  16   3      168.02      164.73      6.65 o 
   2  16   3     2578.05     2344.35    110.55 o 
   3  16   3     2006.01     1864.52     95.53 o 
   4  16   3       21.86        4.27     20.97 o 
   5  16   3      324.18      322.04     15.52 o 
   6  16   3     2468.57     2178.51     92.88 o 
   7  16   3      299.92      288.89     11.18 o 
   8  16   3       49.14       55.78     11.80 o 
   9  16   3        6.76        6.52     13.68 o 
 -11  17   3      144.55      136.75     11.62 o 
 -10  17   3       31.82       64.32      9.55 o 
  -9  17   3      443.18      407.14     20.41 o 
  -8  17   3      234.32      268.79     11.74 o 
  -7  17   3      284.31      302.79     22.72 o 
  -6  17   3      262.68      278.99     10.87 o 
  -5  17   3       73.16       82.95      7.72 o 
  -4  17   3     1030.70      968.06     39.84 o 
  -3  17   3      488.21      472.26     17.06 o 
  -2  17   3      840.74      843.08     38.33 o 
  -1  17   3      200.73      192.98     13.57 o 
   0  17   3     1041.46      928.66     40.89 o 
   1  17   3      539.55      548.19     18.74 o 
   2  17   3      755.42      771.53     32.96 o 
   3  17   3     1221.26     1134.55     69.07 o 
   4  17   3       97.29      109.22      9.63 o 
   5  17   3      935.18      839.15     51.55 o 
   6  17   3       90.06       79.26      8.42 o 
   7  17   3       55.20       65.11      8.73 o 
   8  17   3       82.15       98.26     13.84 o 
   9  17   3       78.96       85.92     13.90 o 
 -11  18   3       30.52       54.93     15.01 o 
 -10  18   3       46.64       61.44      8.75 o 
  -9  18   3      265.14      252.36     16.64 o 
  -8  18   3      304.42      319.94     21.91 o 
  -7  18   3      227.11      188.22     11.73 o 
  -6  18   3       24.12       17.69      8.10 o 
  -5  18   3      632.55      625.10     20.67 o 
  -4  18   3      171.27      188.45     14.01 o 
  -3  18   3        7.17       33.18      7.79 o 
  -2  18   3      444.41      427.58     20.14 o 
  -1  18   3      986.71     1017.14     45.14 o 
   0  18   3      447.31      420.71      8.77 o 
   1  18   3      490.40      485.66     27.02 o 
   2  18   3       19.13       29.38      9.35 o 
   3  18   3        3.96        8.57     13.44 o 
   4  18   3      205.98      225.46     11.00 o 
   5  18   3      421.83      421.25     48.78 o 
   6  18   3      336.78      311.23      9.41 o 
   7  18   3      183.84      152.04      9.39 o 
   8  18   3      277.03      267.74     13.72 o 
 -10  19   3      133.19      113.89      6.73 o 
  -9  19   3      182.96      186.86      8.52 o 
  -8  19   3       33.63       40.47      7.67 o 
  -7  19   3      127.03      142.78      8.82 o 
  -6  19   3      211.17      202.37     13.27 o 
  -5  19   3        3.48       17.64      7.62 o 
  -4  19   3       21.78       31.73      8.92 o 
  -3  19   3       19.26       13.75     12.54 o 
  -2  19   3       91.38      100.71      8.29 o 
  -1  19   3      852.76      822.65     43.43 o 
   0  19   3      857.58      831.61     32.79 o 
   1  19   3       33.10       50.43      8.76 o 
   2  19   3      133.94      125.45      8.94 o 
   3  19   3       45.98       53.84      8.73 o 
   4  19   3      322.12      311.07     10.40 o 
   5  19   3      236.50      204.48     10.46 o 
   6  19   3        0.39       10.73      9.11 o 
   7  19   3        1.38      -15.67     15.67 o 
   8  19   3       51.43       84.99     13.79 o 
 -10  20   3      165.73      139.68      6.93 o 
  -9  20   3        1.24      -11.12     11.12 o 
  -8  20   3        3.04       11.62      7.72 o 
  -7  20   3       12.05       39.33     11.17 o 
  -6  20   3      191.61      191.26     11.16 o 
  -5  20   3      228.38      227.42     10.28 o 
  -4  20   3        4.27       12.84      7.07 o 
  -3  20   3        7.86       26.38      8.26 o 
  -2  20   3       55.08       75.81      8.13 o 
  -1  20   3      559.38      570.51     21.78 o 
   0  20   3      230.25      214.07     14.81 o 
   1  20   3      310.97      288.22     26.27 o 
   2  20   3       44.86       58.97     17.49 o 
   3  20   3      207.35      231.77     22.50 o 
   4  20   3       18.22       31.17     15.34 o 
   5  20   3       45.67       43.00      8.94 o 
   6  20   3       53.86       53.28     12.29 o 
   7  20   3       20.47       37.29     13.25 o 
  -9  21   3      141.39      168.90     13.12 o 
  -8  21   3        2.60        5.70      8.36 o 
  -7  21   3       49.90       51.32      7.66 o 
  -6  21   3       63.64       86.26     11.69 o 
  -5  21   3      649.01      690.09     20.43 o 
  -4  21   3       65.14       80.61      7.42 o 
  -3  21   3       93.07      110.58     19.87 o 
  -2  21   3       26.57       31.68      7.76 o 
  -1  21   3       58.57       87.38      7.98 o 
   0  21   3      605.42      590.28     14.86 o 
   1  21   3       26.54       48.67     14.08 o 
   2  21   3       65.87       56.08      8.80 o 
   3  21   3        4.23       29.27      9.22 o 
   4  21   3       41.28       61.40     10.92 o 
   5  21   3       89.47       82.08     16.79 o 
   6  21   3        5.55       22.15      9.86 o 
   7  21   3        0.89       21.98      9.96 o 
  -8  22   3       24.21       25.64     10.35 o 
  -7  22   3       12.03       27.90      7.63 o 
  -6  22   3       89.80      116.47      7.30 o 
  -5  22   3      663.91      734.05     31.39 o 
  -4  22   3      409.77      428.02      8.14 o 
  -3  22   3      212.01      233.44      8.33 o 
  -2  22   3      102.05      100.63      7.25 o 
  -1  22   3      124.03      148.68      8.12 o 
   0  22   3       58.56       71.12      9.47 o 
   1  22   3       62.46       75.94     10.94 o 
   2  22   3      199.78      226.43     10.37 o 
   3  22   3      256.54      276.70     25.39 o 
   4  22   3      356.46      319.21      9.94 o 
   5  22   3      111.43      102.65      9.75 o 
   6  22   3       22.27       37.22      9.29 o 
  -7  23   3      309.16      316.28      7.89 o 
  -6  23   3       29.13       48.15      7.87 o 
  -5  23   3      195.51      205.07      7.05 o 
  -4  23   3      106.60      118.16     10.95 o 
  -3  23   3       31.51       44.47     11.45 o 
  -2  23   3      881.32      978.94     38.81 o 
  -1  23   3      568.45      591.24     23.23 o 
   0  23   3       52.37       49.02      9.82 o 
   1  23   3      291.97      277.84     16.21 o 
   2  23   3      241.35      220.70     16.42 o 
   3  23   3       10.09       26.24      9.01 o 
   4  23   3       34.74       28.82     10.11 o 
   5  23   3        2.51        4.41      9.61 o 
  -6  24   3       44.64       56.31     12.27 o 
  -5  24   3      265.25      287.80     15.21 o 
  -4  24   3       99.77      128.07      6.84 o 
  -3  24   3       55.42       77.49     11.22 o 
  -2  24   3      678.39      805.74     34.06 o 
  -1  24   3       89.82      104.41      8.03 o 
   0  24   3      142.89      172.91      8.24 o 
   1  24   3      169.15      164.75     18.72 o 
   2  24   3       23.94       28.68      9.80 o 
   3  24   3      228.30      219.16     68.73 o 
  -4  25   3      315.78      295.31      7.48 o 
  -3  25   3      883.30      875.64     28.37 o 
  -2  25   3       29.04       55.34      8.40 o 
  -1  25   3       35.96       43.42      7.91 o 
   0  25   3      281.91      277.91     11.75 o 
   1  25   3      268.49      278.42     15.78 o 
   2  25   3       19.96       43.22      8.15 o 
 -15   0   4      307.27      313.00     15.33 o 
 -14   0   4      540.85      561.78     32.40 o 
 -13   0   4       24.41       28.20     13.36 o 
 -12   0   4      595.75      497.58     58.46 o 
 -11   0   4      485.33      461.24     21.22 o 
 -10   0   4     1492.68     1606.96     21.45 o 
  -9   0   4     1095.24     1138.57     20.53 o 
  -8   0   4     5690.52     5075.82    321.83 o 
  -7   0   4     2662.26     2406.48    281.82 o 
  -6   0   4     1029.95      947.11     80.72 o 
  -5   0   4     8614.17     8371.24    446.02 o 
  -4   0   4      212.04      245.71     22.14 o 
  -3   0   4     1423.07     1716.43    129.38 o 
  -2   0   4      168.22      305.19     94.78 o 
  -1   0   4     4211.85     4739.85    206.64 o 
   0   0   4    16970.36    19168.53    306.03 o 
   1   0   4     1605.52     1601.50     43.36 o 
   2   0   4      531.54      445.95     11.29 o 
   3   0   4     5451.80     5692.13    459.82 o 
   4   0   4     3028.08     3252.17    107.81 o 
   5   0   4       73.00       99.01     11.57 o 
   6   0   4       79.96      101.30     11.82 o 
   7   0   4      463.22      475.11     12.06 o 
   8   0   4      401.68      460.89     12.23 o 
   9   0   4     1173.08     1078.70     91.44 o 
  10   0   4      130.32      116.67     11.57 o 
  11   0   4       32.18       39.23     12.31 o 
 -15   1   4       29.49       30.74     10.38 o 
 -14   1   4      322.98      288.24     10.62 o 
 -13   1   4       56.38       54.22      9.73 o 
 -12   1   4      349.04      328.26     13.38 o 
 -11   1   4     1334.08     1416.21     16.03 o 
 -10   1   4     1903.77     1964.34     15.82 o 
  -9   1   4      347.63      395.54     13.62 o 
  -8   1   4        3.99       17.99      7.57 o 
  -7   1   4       75.21       86.56      7.21 o 
  -6   1   4      391.80      409.39     33.12 o 
  -5   1   4     1328.55     1434.25     64.22 o 
  -4   1   4     1009.83     1002.22     32.54 o 
  -3   1   4     5449.55     5732.74     53.33 o 
  -2   1   4     5351.55     5644.73     50.58 o 
  -1   1   4     8371.81     8780.80    114.01 o 
   0   1   4     4028.92     4363.81     77.29 o 
   1   1   4       45.98       92.31     16.10 o 
   2   1   4        1.57       17.86      7.89 o 
   3   1   4        6.72      110.37     21.90 o 
   4   1   4      122.37      169.52      8.06 o 
   5   1   4     1013.29     1049.13     23.83 o 
   6   1   4     2210.63     2202.95     61.91 o 
   7   1   4     1057.53     1091.99     41.04 o 
   8   1   4     1646.19     1667.50     39.68 o 
   9   1   4      122.31      127.41      8.70 o 
  10   1   4       67.12       77.13      8.32 o 
  11   1   4      259.40      239.93      8.50 o 
 -15   2   4       54.20       56.56     10.75 o 
 -14   2   4       17.57       26.92     10.50 o 
 -13   2   4      332.85      374.50     22.40 o 
 -12   2   4      550.64      585.77     36.08 o 
 -11   2   4       99.77      103.72     13.65 o 
 -10   2   4      222.75      236.50     14.12 o 
  -9   2   4     1117.71     1159.93     18.66 o 
  -8   2   4     2729.88     2346.04    186.64 o 
  -7   2   4     2283.26     2130.78    146.23 o 
  -6   2   4     1596.03     1520.64     63.36 o 
  -5   2   4       51.61      138.35     39.34 o 
  -4   2   4     3443.52     3427.20     51.43 o 
  -3   2   4     5664.80     5889.33     84.95 o 
  -2   2   4       88.80      146.25     19.85 o 
  -1   2   4     2156.91     2257.55     32.26 o 
   0   2   4     5577.51     6400.39    100.33 o 
   1   2   4     2710.40     2968.28     53.87 o 
   2   2   4     1051.70     1099.87     17.81 o 
   3   2   4     2798.55     2884.47    127.34 o 
   4   2   4     1275.46     1352.63     52.51 o 
   5   2   4     1471.73     1585.00     32.29 o 
   6   2   4      953.91     1058.60     30.29 o 
   7   2   4       17.38       32.10     11.55 o 
   8   2   4      727.55      713.24     33.12 o 
   9   2   4      211.36      218.50     11.98 o 
  10   2   4        4.60       34.40      8.52 o 
  11   2   4      147.96      152.51     13.25 o 
 -15   3   4      127.59      125.18     11.04 o 
 -14   3   4      131.60      124.22     10.25 o 
 -13   3   4      135.22      135.46     10.40 o 
 -12   3   4      303.35      294.88     15.87 o 
 -11   3   4        8.06       19.62     13.07 o 
 -10   3   4        8.97       12.67     22.95 o 
  -9   3   4     1747.18     1862.80     46.82 o 
  -8   3   4      705.99      700.91     62.28 o 
  -7   3   4       83.56       84.90     16.02 o 
  -6   3   4     1304.90     1317.56     54.49 o 
  -5   3   4     2836.33     2652.79     55.92 o 
  -4   3   4      264.16      340.27     19.87 o 
  -3   3   4     1572.34     1730.24     19.61 o 
  -2   3   4      450.33      412.47      8.70 o 
  -1   3   4      225.03      241.75      9.39 o 
   0   3   4     6638.07     7471.37    104.38 o 
   1   3   4     2788.39     2877.95     52.03 o 
   2   3   4        5.25       16.80     10.46 o 
   3   3   4     1324.03     1312.27     59.14 o 
   4   3   4     1044.47     1034.79     38.33 o 
   5   3   4       24.66       34.31     11.06 o 
   6   3   4      388.44      407.15     10.39 o 
   7   3   4      464.96      449.05     10.32 o 
   8   3   4       56.81       65.15      8.04 o 
   9   3   4      159.85      170.38      9.45 o 
  10   3   4      489.54      459.09     15.85 o 
  11   3   4       27.23       39.03      9.87 o 
 -15   4   4       41.02       49.35     18.45 o 
 -14   4   4       39.31       51.72     10.71 o 
 -13   4   4       12.50       15.38     10.46 o 
 -12   4   4      139.08      121.75     13.81 o 
 -11   4   4       54.75       53.04     12.25 o 
 -10   4   4      160.67      142.64     10.36 o 
  -9   4   4      317.04      353.76     13.84 o 
  -8   4   4     1124.04     1003.16     66.54 o 
  -7   4   4      389.34      361.71     19.07 o 
  -6   4   4       10.94       56.96     21.74 o 
  -5   4   4       43.27      101.20     39.80 o 
  -4   4   4     1538.81     1593.07     43.57 o 
  -3   4   4     1023.45      995.02     20.21 o 
  -2   4   4      104.06       86.84      7.92 o 
  -1   4   4        1.99       11.06      7.88 o 
   0   4   4       24.86       43.22     16.10 o 
   1   4   4      857.57      933.69     44.57 o 
   2   4   4       14.67       17.20      6.90 o 
   3   4   4       45.41       44.13      8.66 o 
   4   4   4       97.44      134.00     14.44 o 
   5   4   4      815.33      847.30     26.87 o 
   6   4   4       36.03       36.68      7.70 o 
   7   4   4      174.33      165.59      8.03 o 
   8   4   4       31.18       25.66      8.15 o 
   9   4   4       51.31       55.68      8.78 o 
  10   4   4       14.66       15.01      9.79 o 
  11   4   4       11.34       15.64      9.23 o 
 -14   5   4       16.76       48.77     12.54 o 
 -13   5   4        8.19       11.47     10.84 o 
 -12   5   4        8.31        6.10     12.47 o 
 -11   5   4      108.27      104.97     12.92 o 
 -10   5   4       16.94       11.47     11.21 o 
  -9   5   4       12.27       38.04     13.48 o 
  -8   5   4      594.97      629.93     48.19 o 
  -7   5   4      849.82      771.26     48.53 o 
  -6   5   4     1112.10     1112.60     43.77 o 
  -5   5   4      795.30      840.04     23.80 o 
  -4   5   4      619.04      658.42     15.74 o 
  -3   5   4        0.16       13.02      7.02 o 
  -2   5   4        0.51       14.79      7.01 o 
  -1   5   4      732.85      820.31     32.69 o 
   0   5   4       44.72       44.31      7.73 o 
   1   5   4     2331.20     2472.94     51.89 o 
   2   5   4      337.61      359.46     16.72 o 
   3   5   4     1956.34     2022.49    101.12 o 
   4   5   4     1329.83     1334.70     57.11 o 
   5   5   4      175.14      179.79     15.79 o 
   6   5   4      219.74      209.86      9.02 o 
   7   5   4       21.52       27.94      8.30 o 
   8   5   4      137.16      155.12     11.52 o 
   9   5   4        5.22        0.45      8.72 o 
  10   5   4      302.17      312.54     17.01 o 
  11   5   4       19.31       28.04     11.92 o 
 -14   6   4        8.43       35.48      8.95 o 
 -13   6   4       56.12       79.07     21.91 o 
 -12   6   4       49.13       46.75     13.98 o 
 -11   6   4       21.74       39.43      9.97 o 
 -10   6   4      355.17      363.97     18.68 o 
  -9   6   4      186.44      202.32     21.22 o 
  -8   6   4       64.68       93.69     11.51 o 
  -7   6   4       11.68       12.63      9.10 o 
  -6   6   4      280.91      270.93     15.66 o 
  -5   6   4      336.45      346.35      9.21 o 
  -4   6   4     3011.08     3177.83    102.06 o 
  -3   6   4       21.56       33.67      8.27 o 
  -2   6   4        5.44        9.53      8.18 o 
  -1   6   4     1720.18     1789.11     34.44 o 
   0   6   4      283.71      303.56      7.45 o 
   1   6   4      133.89      163.05      6.99 o 
   2   6   4      106.67      112.51      7.48 o 
   3   6   4       92.67      110.06      7.21 o 
   4   6   4       10.53        9.05      7.52 o 
   5   6   4     1737.16     1827.48     73.73 o 
   6   6   4       16.35       24.52      7.68 o 
   7   6   4      110.68      117.61      7.92 o 
   8   6   4       17.58       21.19      8.06 o 
   9   6   4       59.70       64.74      8.50 o 
  10   6   4        0.82       25.86      8.15 o 
  11   6   4        1.62       22.46     20.95 o 
 -14   7   4        3.15       38.61     17.31 o 
 -13   7   4       84.86      105.66     13.71 o 
 -12   7   4      149.09      156.58     12.57 o 
 -11   7   4      517.42      496.05     41.05 o 
 -10   7   4      797.96      864.02     40.24 o 
  -9   7   4       16.32       21.23     13.91 o 
  -8   7   4      383.75      373.16     42.46 o 
  -7   7   4        6.16       10.98      9.08 o 
  -6   7   4      571.52      533.72     22.50 o 
  -5   7   4        4.14        8.93      8.95 o 
  -4   7   4     1954.47     1896.32     71.73 o 
  -3   7   4      904.53      932.82     33.95 o 
  -2   7   4     1508.60     1623.99     40.53 o 
  -1   7   4     4066.79     4164.57     68.61 o 
   0   7   4       39.07       20.26      8.13 o 
   1   7   4      687.24      651.67     26.10 o 
   2   7   4        1.28       11.55      6.62 o 
   3   7   4      870.40      891.67     58.13 o 
   4   7   4       36.52       49.39      7.14 o 
   5   7   4      715.08      705.26     31.78 o 
   6   7   4      845.38      823.88     28.97 o 
   7   7   4       88.16       76.04      8.25 o 
   8   7   4      568.66      594.77     29.93 o 
   9   7   4      172.12      191.64     12.48 o 
  10   7   4      113.65      138.56     10.17 o 
  11   7   4       21.34       10.79     12.58 o 
 -14   8   4       56.48       76.23     12.21 o 
 -13   8   4      111.52      114.21      9.44 o 
 -12   8   4       89.63       75.52      8.89 o 
 -11   8   4        8.25       24.04     10.87 o 
 -10   8   4       12.32       40.13     16.37 o 
  -9   8   4       32.15       45.10     14.16 o 
  -8   8   4     2145.05     2128.01    163.76 o 
  -7   8   4     1985.60     1889.69    128.99 o 
  -6   8   4     3342.78     3393.61    159.38 o 
  -5   8   4      975.26      894.15     32.62 o 
  -4   8   4      943.03      939.01     23.50 o 
  -3   8   4      507.92      501.39     19.17 o 
  -2   8   4        1.06       16.11      6.96 o 
  -1   8   4       88.02       87.20      6.97 o 
   0   8   4       46.21       47.67      8.03 o 
   1   8   4     5386.56     5243.17    273.17 o 
   2   8   4     2095.87     1998.14    101.00 o 
   3   8   4     3956.18     3994.98    224.94 o 
   4   8   4     1417.91     1402.73     66.70 o 
   5   8   4       10.24       17.11     10.77 o 
   6   8   4      105.95      119.68      7.68 o 
   7   8   4      169.77      184.14     10.58 o 
   8   8   4        7.72       19.29      8.51 o 
   9   8   4       10.93       72.47     32.87 o 
  10   8   4      532.38      543.41     25.83 o 
  11   8   4      271.20      236.39     16.60 o 
 -14   9   4        8.42       15.11     11.01 o 
 -13   9   4       43.22       38.14      8.82 o 
 -12   9   4      275.53      268.44     11.75 o 
 -11   9   4     1525.80     1548.08     29.29 o 
 -10   9   4     1044.00     1118.23     41.51 o 
  -9   9   4      194.57      229.95     22.49 o 
  -8   9   4      383.82      414.85     33.60 o 
  -7   9   4      129.78      131.88     11.33 o 
  -6   9   4      839.49      814.70     37.25 o 
  -5   9   4     1057.79     1084.54     41.47 o 
  -4   9   4      200.92      206.09     14.43 o 
  -3   9   4     3903.83     4101.55     92.45 o 
  -2   9   4     8854.61     9082.63    206.46 o 
  -1   9   4      387.98      345.85     10.99 o 
   0   9   4      693.07      679.44     18.25 o 
   1   9   4     6274.28     6300.02    352.12 o 
   2   9   4        2.95       29.03      6.87 o 
   3   9   4     1518.11     1523.66     96.01 o 
   4   9   4       93.05       98.87      9.62 o 
   5   9   4      224.28      229.11      9.72 o 
   6   9   4     2124.23     2082.22     86.59 o 
   7   9   4     1306.87     1369.32     55.62 o 
   8   9   4       22.57       76.74     13.70 o 
   9   9   4       94.64       77.38     10.46 o 
  10   9   4      596.00      622.92     70.92 o 
  11   9   4        4.59       21.13     12.61 o 
 -14  10   4       54.58       59.87      8.69 o 
 -13  10   4      193.66      219.64     12.43 o 
 -12  10   4      278.26      272.26     13.55 o 
 -11  10   4      146.52      141.60     16.60 o 
 -10  10   4     1262.46     1272.72     31.94 o 
  -9  10   4      648.69      655.79     21.79 o 
  -8  10   4      820.48      870.59     35.11 o 
  -7  10   4     1272.94     1205.89     60.38 o 
  -6  10   4      442.76      469.86     19.86 o 
  -5  10   4     1781.89     1875.32     54.19 o 
  -4  10   4     2020.19     2078.05     70.72 o 
  -3  10   4     1947.90     1953.15     43.06 o 
  -2  10   4       59.20       72.84      7.31 o 
  -1  10   4     3469.04     3649.09     70.15 o 
   0  10   4     1865.07     1769.32     63.46 o 
   1  10   4      169.31      174.44     10.37 o 
   2  10   4      871.81      879.80     47.85 o 
   3  10   4     2518.95     2479.87    149.33 o 
   4  10   4     1391.26     1360.55     77.22 o 
   5  10   4      437.73      440.59     20.74 o 
   6  10   4     1275.45     1281.58     69.51 o 
   7  10   4        0.12        5.96      8.22 o 
   8  10   4      440.21      379.56     74.17 o 
   9  10   4       15.91       13.01     12.46 o 
  10  10   4       54.11       70.48     30.67 o 
 -13  11   4      632.32      599.55     40.57 o 
 -12  11   4      200.74      172.93      7.49 o 
 -11  11   4      267.23      251.61     14.30 o 
 -10  11   4      110.82      119.92     14.53 o 
  -9  11   4       55.71       98.36     23.06 o 
  -8  11   4      609.57      642.40     12.34 o 
  -7  11   4       51.21       62.29     10.11 o 
  -6  11   4       18.27       28.63      8.65 o 
  -5  11   4     1398.40     1450.22     34.95 o 
  -4  11   4     4633.52     4614.44    131.93 o 
  -3  11   4     1300.99     1301.57     29.58 o 
  -2  11   4      398.43      440.93      9.94 o 
  -1  11   4      768.48      796.66     20.12 o 
   0  11   4     2730.58     2667.21    107.51 o 
   1  11   4     2316.61     2268.48    122.70 o 
   2  11   4        2.68       12.26      6.76 o 
   3  11   4       81.40       90.83      7.17 o 
   4  11   4      124.34      140.60      7.73 o 
   5  11   4     1033.68     1001.10     56.20 o 
   6  11   4      246.95      237.13     12.82 o 
   7  11   4       52.16       74.15      9.88 o 
   8  11   4      346.85      344.94     15.58 o 
   9  11   4      984.40      955.24     76.22 o 
  10  11   4      149.17      158.80     10.61 o 
 -13  12   4        3.28       21.28     11.34 o 
 -12  12   4      109.71      106.76     16.57 o 
 -11  12   4       43.36       54.20     15.91 o 
 -10  12   4        6.61       49.12     16.14 o 
  -9  12   4      500.74      460.28     17.76 o 
  -8  12   4     1089.49     1173.61     11.69 o 
  -7  12   4      734.32      715.97     34.16 o 
  -6  12   4      638.44      614.32     19.44 o 
  -5  12   4     4345.21     4300.89    139.00 o 
  -4  12   4       19.13       36.16      7.30 o 
  -3  12   4      126.60      141.16     12.02 o 
  -2  12   4        7.46       10.34      7.61 o 
  -1  12   4        4.29       15.43      6.27 o 
   0  12   4      970.16      959.39     36.60 o 
   1  12   4      468.50      475.57     27.56 o 
   2  12   4     1697.68     1629.86     87.58 o 
   3  12   4     1905.98     1879.57    115.68 o 
   4  12   4     2202.71     2238.94    121.78 o 
   5  12   4        7.14       31.58      7.71 o 
   6  12   4       10.36       23.04      9.34 o 
   7  12   4      130.88      166.83     15.78 o 
   8  12   4      119.46      112.27     19.83 o 
   9  12   4       98.72      106.52     10.92 o 
  10  12   4      134.87      123.31     15.04 o 
 -13  13   4       12.06       -0.79      9.23 o 
 -12  13   4      228.13      220.70      8.92 o 
 -11  13   4      466.62      457.55     16.84 o 
 -10  13   4      765.99      752.38     21.56 o 
  -9  13   4       18.81       28.60     14.07 o 
  -8  13   4      607.30      579.09     15.22 o 
  -7  13   4        0.34       19.59     10.70 o 
  -6  13   4      213.22      234.93      9.46 o 
  -5  13   4      292.05      306.12     11.05 o 
  -4  13   4      576.53      601.29     18.99 o 
  -3  13   4     1741.71     1796.96     42.34 o 
  -2  13   4     1379.10     1453.92     41.66 o 
  -1  13   4      703.81      682.29     22.43 o 
   0  13   4     1051.87     1004.54     39.75 o 
   1  13   4       73.79      100.32      9.30 o 
   2  13   4        8.96       14.62      7.12 o 
   3  13   4      781.11      762.49     40.47 o 
   4  13   4      118.39      132.81     10.49 o 
   5  13   4      664.71      632.40     31.04 o 
   6  13   4      121.27      126.37      8.19 o 
   7  13   4      429.50      432.86     36.04 o 
   8  13   4      217.24      214.78     33.09 o 
   9  13   4       17.55       25.42     10.65 o 
  10  13   4        6.47       17.99     21.91 o 
 -12  14   4        0.31       -0.33      8.46 o 
 -11  14   4       89.63      114.62     16.37 o 
 -10  14   4      287.07      283.08     24.33 o 
  -9  14   4        1.68       44.28     14.07 o 
  -8  14   4        5.28       -3.92     14.30 o 
  -7  14   4      390.73      374.41     48.66 o 
  -6  14   4     1326.68     1305.57     44.96 o 
  -5  14   4       66.84       56.04     10.85 o 
  -4  14   4      142.83      145.35      7.73 o 
  -3  14   4       67.18       79.72      7.60 o 
  -2  14   4        3.62       13.55      6.63 o 
  -1  14   4      234.22      207.34     11.67 o 
   0  14   4       57.41       66.48      7.20 o 
   1  14   4       82.23       70.51      6.57 o 
   2  14   4      908.14      902.59     49.27 o 
   3  14   4     1598.15     1578.93     95.54 o 
   4  14   4       47.53       72.33      8.52 o 
   5  14   4       61.56       45.99      7.06 o 
   6  14   4       79.36       76.29     23.14 o 
   7  14   4       96.25       84.28     18.56 o 
   8  14   4       41.37       37.20     10.82 o 
   9  14   4       54.28       67.35     16.64 o 
 -12  15   4        0.09       26.84     14.55 o 
 -11  15   4        0.49       14.10     14.45 o 
 -10  15   4      335.49      398.69     10.87 o 
  -9  15   4      131.51      168.73     10.61 o 
  -8  15   4      200.54      205.34     10.27 o 
  -7  15   4       30.00       62.71     16.60 o 
  -6  15   4      382.45      390.26     18.49 o 
  -5  15   4      102.98       97.86     12.90 o 
  -4  15   4        9.83       20.65     10.15 o 
  -3  15   4        9.89        9.36      6.53 o 
  -2  15   4      116.29      129.70      6.64 o 
  -1  15   4      229.65      198.54      9.37 o 
   0  15   4      111.06      101.65      6.60 o 
   1  15   4     1096.58     1036.95     35.36 o 
   2  15   4      377.96      385.82     22.21 o 
   3  15   4      763.91      749.02     36.85 o 
   4  15   4        2.56       26.80      9.50 o 
   5  15   4      269.97      239.59     16.35 o 
   6  15   4       13.75       29.86      9.16 o 
   7  15   4      119.28      134.29     15.91 o 
   8  15   4        5.74       20.81     10.04 o 
   9  15   4       14.55        7.83     10.97 o 
 -11  16   4       92.83      135.56     23.58 o 
 -10  16   4        3.97       25.69     10.61 o 
  -9  16   4       17.95        1.67     10.83 o 
  -8  16   4      122.25       90.40     14.30 o 
  -7  16   4     1014.47     1098.44     11.75 o 
  -6  16   4      825.88      919.60     59.15 o 
  -5  16   4        3.55        1.85     11.65 o 
  -4  16   4     1239.76     1197.61     13.74 o 
  -3  16   4      207.66      204.14     11.75 o 
  -2  16   4      343.42      352.97     10.67 o 
  -1  16   4       46.46       58.54      6.38 o 
   0  16   4       33.94       51.23      6.51 o 
   1  16   4        8.88       16.90      6.64 o 
   2  16   4     1575.14     1523.00     78.06 o 
   3  16   4      261.47      231.37     15.73 o 
   4  16   4       19.84       21.90      8.52 o 
   5  16   4      323.57      292.36     17.01 o 
   6  16   4       23.33       41.97     11.07 o 
   7  16   4        0.28       18.62      8.81 o 
   8  16   4        4.97       28.00     14.18 o 
 -11  17   4      151.52      186.50      8.88 o 
 -10  17   4       50.42       59.33      9.95 o 
  -9  17   4        2.63        0.09     10.67 o 
  -8  17   4      533.21      610.68     17.07 o 
  -7  17   4        1.24        4.47     10.83 o 
  -6  17   4      164.16      164.15     13.79 o 
  -5  17   4        6.54       12.54      9.39 o 
  -4  17   4       30.89       47.63      8.69 o 
  -3  17   4      189.90      196.72     10.65 o 
  -2  17   4      785.43      747.44     29.76 o 
  -1  17   4       42.39       52.93      8.71 o 
   0  17   4        2.96       18.58      7.16 o 
   1  17   4      599.67      578.15     20.85 o 
   2  17   4        9.94       28.30      7.85 o 
   3  17   4      204.56      209.84     12.16 o 
   4  17   4       27.40       41.76      8.25 o 
   5  17   4        2.43        7.61     13.85 o 
   6  17   4       87.48      114.26     33.79 o 
   7  17   4      391.23      364.67     21.45 o 
   8  17   4        4.55       -2.03     17.64 o 
 -10  18   4      105.34      108.35      8.76 o 
  -9  18   4      192.61      242.02     10.19 o 
  -8  18   4      261.29      300.06     16.84 o 
  -7  18   4       16.03       32.68     10.70 o 
  -6  18   4       97.00      103.06      6.92 o 
  -5  18   4      856.95      859.13     37.78 o 
  -4  18   4      711.62      694.11     36.51 o 
  -3  18   4      244.45      257.37     13.85 o 
  -2  18   4       25.20       28.43      9.85 o 
  -1  18   4     1112.00     1052.03     40.03 o 
   0  18   4      780.14      732.32     27.94 o 
   1  18   4      122.96      115.58      7.38 o 
   2  18   4       15.43       22.48      7.94 o 
   3  18   4      243.94      251.94     11.02 o 
   4  18   4      312.67      301.17     19.44 o 
   5  18   4      281.42      289.30     19.38 o 
   6  18   4      305.72      283.24     18.11 o 
   7  18   4       11.92       23.33      9.71 o 
 -10  19   4      186.33      208.53      8.92 o 
  -9  19   4      231.64      239.85     10.73 o 
  -8  19   4      231.88      287.96     11.74 o 
  -7  19   4      113.23      142.81     16.68 o 
  -6  19   4       24.73       51.99      6.76 o 
  -5  19   4      580.54      589.90     35.05 o 
  -4  19   4     1180.16     1136.52     58.16 o 
  -3  19   4      346.08      344.86     19.05 o 
  -2  19   4       98.59       93.10      8.07 o 
  -1  19   4      501.66      505.24     22.10 o 
   0  19   4     1663.95     1586.57     68.70 o 
   1  19   4      612.71      553.25     34.03 o 
   2  19   4      221.75      230.55     13.91 o 
   3  19   4        5.91       22.31      8.17 o 
   4  19   4       67.27       82.52      8.32 o 
   5  19   4      885.17      872.08     77.05 o 
   6  19   4      148.83      149.34     15.01 o 
   7  19   4        9.65       21.84      9.84 o 
  -9  20   4       72.14       65.26      8.81 o 
  -8  20   4      668.89      679.19     43.21 o 
  -7  20   4      629.64      624.93     43.41 o 
  -6  20   4      722.87      734.85     27.52 o 
  -5  20   4      287.23      290.02     12.86 o 
  -4  20   4       65.43       86.67      7.19 o 
  -3  20   4       79.73       73.01      8.32 o 
  -2  20   4       56.48       92.33      8.16 o 
  -1  20   4       21.67       27.99     10.02 o 
   0  20   4      118.47      110.85      8.16 o 
   1  20   4      901.68      852.34     40.72 o 
   2  20   4      512.46      475.02     18.82 o 
   3  20   4     1014.97      934.27     61.21 o 
   4  20   4      453.40      400.09     24.85 o 
   5  20   4        4.19       10.91     16.26 o 
   6  20   4       20.73       17.77     16.14 o 
  -8  21   4       15.24       27.50     11.32 o 
  -7  21   4       30.64       33.38     10.39 o 
  -6  21   4      119.23      119.88      7.04 o 
  -5  21   4       49.16       64.77     11.15 o 
  -4  21   4        7.00       18.43      7.17 o 
  -3  21   4      699.87      676.20     22.36 o 
  -2  21   4     1940.25     1895.26     77.12 o 
  -1  21   4      222.24      237.86      9.76 o 
   0  21   4       18.31       40.71      7.90 o 
   1  21   4      222.72      224.09     14.22 o 
   2  21   4       62.71       78.20      9.30 o 
   3  21   4      124.08      119.89      9.30 o 
   4  21   4       43.96       41.08     12.45 o 
   5  21   4       54.58       40.48     11.07 o 
  -7  22   4      995.45      925.64     71.83 o 
  -6  22   4      133.30      120.56      7.51 o 
  -5  22   4        8.23       14.50      6.83 o 
  -4  22   4      163.21      189.13      8.71 o 
  -3  22   4      140.85      162.03     13.85 o 
  -2  22   4       30.55       33.38     10.98 o 
  -1  22   4      313.66      297.36     13.56 o 
   0  22   4       25.59       20.32     19.62 o 
   1  22   4        4.33       27.42      8.80 o 
   2  22   4      834.96      785.17     37.58 o 
   3  22   4      172.94      147.66     20.78 o 
   4  22   4        6.07        0.39      8.65 o 
  -6  23   4       47.37       51.73      7.16 o 
  -5  23   4      491.75      468.19     14.58 o 
  -4  23   4      291.51      273.62     19.15 o 
  -3  23   4        5.22        1.45      8.25 o 
  -2  23   4       18.62       25.01      8.18 o 
  -1  23   4      175.62      196.38     12.05 o 
   0  23   4      269.21      270.29     21.25 o 
   1  23   4      155.36      158.26     19.42 o 
   2  23   4       12.66       22.12      8.87 o 
   3  23   4       20.29       25.19      9.35 o 
  -5  24   4      122.64      112.56     15.22 o 
  -4  24   4      106.25      129.50      6.67 o 
  -3  24   4        0.96       25.23      7.96 o 
  -2  24   4       11.41       28.90      8.00 o 
  -1  24   4        9.18       -1.13     12.23 o 
   0  24   4      228.83      216.15      9.31 o 
   1  24   4      167.42      156.01      9.61 o 
 -14   1   5       41.72       38.44      9.94 o 
 -13   1   5     1215.57     1159.09     83.98 o 
 -12   1   5       87.47      103.26     16.49 o 
 -11   1   5      108.59      105.72     18.45 o 
 -10   1   5      108.15      117.31     12.31 o 
  -9   1   5      169.69      151.26     10.54 o 
  -8   1   5      521.12      512.16     40.80 o 
  -7   1   5       52.35       51.50      8.69 o 
  -6   1   5      481.49      461.93     13.41 o 
  -5   1   5       49.06       50.35      7.83 o 
  -4   1   5     5474.58     5775.36     60.08 o 
  -3   1   5     1205.75     1279.24     10.15 o 
  -2   1   5      541.49      610.56      8.57 o 
  -1   1   5       25.51       35.82      7.70 o 
   0   1   5     1604.06     1739.74     28.28 o 
   1   1   5      300.82      358.39     24.43 o 
   2   1   5       43.00       50.42      7.42 o 
   3   1   5      276.14      305.30     18.58 o 
   4   1   5     1023.46      934.85     31.89 o 
   5   1   5     1753.68     1819.00     42.97 o 
   6   1   5       35.91       76.35     13.48 o 
   7   1   5       83.28       98.96      9.63 o 
   8   1   5        4.61       12.41      8.31 o 
   9   1   5      158.38      161.68      8.24 o 
  10   1   5        8.22       31.72     13.05 o 
 -14   2   5        1.24       11.01      9.73 o 
 -13   2   5        1.74       21.85     11.24 o 
 -12   2   5        4.77       17.38     14.11 o 
 -11   2   5       19.34       18.80     13.49 o 
 -10   2   5      125.10      140.44     12.94 o 
  -9   2   5      298.21      268.04     24.10 o 
  -8   2   5     2646.08     2439.74    164.77 o 
  -7   2   5      293.37      292.82     17.35 o 
  -6   2   5      165.91      185.01     20.02 o 
  -5   2   5       67.32      123.96     23.64 o 
  -4   2   5       82.86      236.92     51.52 o 
  -3   2   5      153.21      192.94     15.31 o 
  -2   2   5      287.58      326.05     30.58 o 
  -1   2   5      175.78      139.18      8.08 o 
   0   2   5     1896.34     1934.33     22.27 o 
   1   2   5     6771.81     7500.42    143.46 o 
   2   2   5        8.82       39.17      8.78 o 
   3   2   5      101.92      113.00      7.63 o 
   4   2   5      179.16      201.31     11.39 o 
   5   2   5       13.91       45.30     14.11 o 
   6   2   5       10.87       19.26      7.70 o 
   7   2   5       64.83       92.74     10.41 o 
   8   2   5       23.83       22.35      8.10 o 
   9   2   5      161.13      165.12      8.33 o 
  10   2   5      747.25      653.36     16.48 o 
 -14   3   5      271.41      230.83     10.99 o 
 -13   3   5      155.00      160.36     12.14 o 
 -12   3   5       66.31       66.21     13.69 o 
 -11   3   5      478.22      532.88     14.47 o 
 -10   3   5       42.27       63.00      9.69 o 
  -9   3   5      124.31      120.04     15.94 o 
  -8   3   5       59.78      110.55     30.78 o 
  -7   3   5      942.28      872.16     44.84 o 
  -6   3   5     1855.19     1777.12     50.02 o 
  -5   3   5     1444.81     1478.90     41.98 o 
  -4   3   5     1164.56     1169.68     15.31 o 
  -3   3   5      715.85      678.80     13.57 o 
  -2   3   5     3199.37     3374.72     60.13 o 
  -1   3   5       31.71      100.96     21.36 o 
   0   3   5      138.39      126.41     11.39 o 
   1   3   5      587.60      648.21     19.71 o 
   2   3   5      938.81      994.47     28.47 o 
   3   3   5     1503.59     1610.55     84.00 o 
   4   3   5      205.39      238.25     15.94 o 
   5   3   5      216.60      215.25      8.84 o 
   6   3   5      372.68      366.70     17.61 o 
   7   3   5      478.56      476.61     17.31 o 
   8   3   5      106.55      129.56      8.45 o 
   9   3   5      109.09      110.43      8.23 o 
  10   3   5        0.25       33.17     12.77 o 
 -14   4   5       81.08       92.39     10.12 o 
 -13   4   5        6.79       15.10     11.75 o 
 -12   4   5      111.38      131.51     13.22 o 
 -11   4   5     1842.41     1767.87    103.78 o 
 -10   4   5     1678.70     1646.61     43.59 o 
  -9   4   5       61.86       73.96      8.56 o 
  -8   4   5      197.67      207.52     11.12 o 
  -7   4   5     2785.77     2616.28    125.56 o 
  -6   4   5     1794.07     1734.40     51.97 o 
  -5   4   5     1342.63     1360.81     34.76 o 
  -4   4   5        0.74       42.62      8.50 o 
  -3   4   5     1046.18     1158.76     25.07 o 
  -2   4   5     3377.21     3602.20     58.69 o 
  -1   4   5     2923.06     3084.48     59.82 o 
   0   4   5      108.29      130.11      8.16 o 
   1   4   5      234.32      261.64     10.09 o 
   2   4   5     3709.15     3650.46    189.48 o 
   3   4   5     3163.66     3162.11    151.81 o 
   4   4   5      278.40      337.91     19.84 o 
   5   4   5        0.89       11.86      7.75 o 
   6   4   5        3.71        4.04      7.73 o 
   7   4   5      772.00      790.65     32.42 o 
   8   4   5      491.84      479.00     13.95 o 
   9   4   5       24.30       32.15      9.05 o 
  10   4   5        6.26        1.30      8.90 o 
 -14   5   5      200.54      180.10     13.19 o 
 -13   5   5      341.44      363.99     12.83 o 
 -12   5   5      316.38      347.08     15.26 o 
 -11   5   5      109.51      155.06     10.29 o 
 -10   5   5      843.26      914.48     14.34 o 
  -9   5   5      167.17      156.49     13.51 o 
  -8   5   5       60.68       46.81      8.96 o 
  -7   5   5      993.96      939.85     39.51 o 
  -6   5   5      917.54      920.96     25.07 o 
  -5   5   5     3036.32     3116.84     67.11 o 
  -4   5   5     1515.40     1501.92     32.37 o 
  -3   5   5     3068.55     3070.64     45.50 o 
  -2   5   5     3097.43     3159.80     64.26 o 
  -1   5   5     1124.33     1169.55     25.46 o 
   0   5   5      829.61      987.66    128.56 o 
   1   5   5      175.40      285.86     61.92 o 
   2   5   5      928.78      942.69     45.57 o 
   3   5   5      964.77      921.98     50.37 o 
   4   5   5     2214.42     2200.68    115.90 o 
   5   5   5      583.39      589.86     37.46 o 
   6   5   5      391.97      418.03     13.61 o 
   7   5   5      940.89      947.04     35.05 o 
   8   5   5      329.89      374.10     15.84 o 
   9   5   5      163.80      165.63     10.29 o 
  10   5   5        1.28        9.07      8.28 o 
 -14   6   5        4.52       22.02     11.15 o 
 -13   6   5       11.54       18.82     13.51 o 
 -12   6   5       44.59       33.38     12.43 o 
 -11   6   5        9.81       16.58     13.85 o 
 -10   6   5      362.48      362.17     14.04 o 
  -9   6   5     3443.00     3214.26    292.04 o 
  -8   6   5     1732.35     1568.17     89.94 o 
  -7   6   5      996.51      962.13     40.38 o 
  -6   6   5      292.43      294.50      8.82 o 
  -5   6   5      686.78      701.45     28.89 o 
  -4   6   5      316.06      361.90     37.00 o 
  -3   6   5      449.15      516.07     15.93 o 
  -2   6   5      297.23      340.19     25.22 o 
  -1   6   5       24.39       31.96      8.10 o 
   0   6   5    13650.50    14277.84    239.73 o 
   1   6   5     6344.55     6733.91    140.86 o 
   2   6   5       34.32       49.89      8.68 o 
   3   6   5      383.39      368.19     19.96 o 
   4   6   5     1792.67     1803.77    102.99 o 
   5   6   5      408.19      393.93     17.71 o 
   6   6   5       21.64       30.09      7.87 o 
   7   6   5      261.10      275.59     10.12 o 
   8   6   5       15.62       49.24      9.97 o 
   9   6   5     1247.28     1173.67     33.77 o 
  10   6   5      376.80      348.05     24.45 o 
 -14   7   5      207.69      188.19      9.08 o 
 -13   7   5      720.27      713.08     19.60 o 
 -12   7   5      315.29      304.95     18.92 o 
 -11   7   5        3.41       20.71     14.12 o 
 -10   7   5       87.20       84.54     13.85 o 
  -9   7   5      154.12      162.25     28.67 o 
  -8   7   5      246.57      225.30     19.07 o 
  -7   7   5       51.45       54.04      9.32 o 
  -6   7   5       50.24       92.75     12.52 o 
  -5   7   5     2449.94     2409.14     45.34 o 
  -4   7   5     6262.50     6390.07    143.90 o 
  -3   7   5     1122.07     1065.39     24.61 o 
  -2   7   5      391.78      391.64     14.23 o 
  -1   7   5      352.39      391.54      8.75 o 
   0   7   5     1006.09     1065.56     33.55 o 
   1   7   5       78.52      119.69     17.94 o 
   2   7   5      612.84      605.43     27.74 o 
   3   7   5      227.30      248.34     17.85 o 
   4   7   5     1295.73     1274.16     66.81 o 
   5   7   5     1130.77     1160.50     56.71 o 
   6   7   5      499.05      497.67     18.98 o 
   7   7   5       45.19       57.70      7.69 o 
   8   7   5       63.17       92.16      9.06 o 
   9   7   5        9.23       13.74      8.45 o 
  10   7   5       10.62       12.70      9.06 o 
 -14   8   5       40.71       35.36     22.03 o 
 -13   8   5        0.40       49.35     16.37 o 
 -12   8   5       23.54       38.33     23.29 o 
 -11   8   5      736.33      771.36     15.81 o 
 -10   8   5      565.42      497.42     27.21 o 
  -9   8   5       63.90       86.45     11.71 o 
  -8   8   5      326.73      299.11     16.21 o 
  -7   8   5     1265.92     1171.35     67.61 o 
  -6   8   5        7.81       26.82      8.15 o 
  -5   8   5       37.98       59.37      8.74 o 
  -4   8   5      276.15      289.69     10.02 o 
  -3   8   5      272.10      274.49      9.45 o 
  -2   8   5     1913.23     2001.34     40.01 o 
  -1   8   5     1269.93     1302.97     25.42 o 
   0   8   5      110.57       90.84      7.88 o 
   1   8   5      558.24      537.26     21.42 o 
   2   8   5     1062.01     1075.91     61.73 o 
   3   8   5       21.41       43.08     10.19 o 
   4   8   5      246.78      248.23     15.51 o 
   5   8   5      420.54      428.52     16.30 o 
   6   8   5        0.64       10.98      7.68 o 
   7   8   5      164.82      176.45      8.51 o 
   8   8   5      278.78      283.92     12.65 o 
   9   8   5       15.78       42.63      9.72 o 
  10   8   5       11.82       28.05      8.51 o 
 -13   9   5       37.45       17.76     16.37 o 
 -12   9   5        9.41       26.75     16.37 o 
 -11   9   5      210.06      209.82     10.87 o 
 -10   9   5      215.84      221.81     14.67 o 
  -9   9   5        0.98        3.67     10.99 o 
  -8   9   5       22.82       35.38     11.49 o 
  -7   9   5      198.36      219.81     18.41 o 
  -6   9   5     2041.49     1972.29     59.45 o 
  -5   9   5        4.08       12.51      8.26 o 
  -4   9   5      315.43      334.03     10.96 o 
  -3   9   5       51.76       71.17      7.62 o 
  -2   9   5     2191.11     2288.21     43.47 o 
  -1   9   5      573.97      587.51     16.89 o 
   0   9   5        5.34       10.70     10.15 o 
   1   9   5        7.33       15.46      6.51 o 
   2   9   5       50.85       51.50      7.63 o 
   3   9   5     1018.32      987.18     64.45 o 
   4   9   5       26.23       29.31      7.50 o 
   5   9   5      260.14      252.34     17.14 o 
   6   9   5       26.98       32.92      7.34 o 
   7   9   5      781.79      798.55     34.49 o 
   8   9   5      134.65      146.89      8.59 o 
   9   9   5        0.49        9.59      8.13 o 
 -13  10   5      212.88      209.03     37.71 o 
 -12  10   5      104.57       95.71     16.37 o 
 -11  10   5        5.61       16.00     10.67 o 
 -10  10   5       29.67       31.36     16.60 o 
  -9  10   5       66.97       64.67      8.83 o 
  -8  10   5        4.03       31.00      9.48 o 
  -7  10   5      245.02      247.42      8.90 o 
  -6  10   5        0.04       11.92      7.55 o 
  -5  10   5      342.15      342.43     16.26 o 
  -4  10   5      157.49      143.58      7.30 o 
  -3  10   5      840.32      843.98     18.30 o 
  -2  10   5      115.11      131.12      7.18 o 
  -1  10   5       32.81       40.78      7.49 o 
   0  10   5      305.68      318.33     17.24 o 
   1  10   5       18.03       18.70      6.58 o 
   2  10   5      440.39      386.11     22.91 o 
   3  10   5      557.10      531.94     31.03 o 
   4  10   5      297.28      314.82     16.33 o 
   5  10   5       13.57       45.04      9.97 o 
   6  10   5      125.83      135.01      9.79 o 
   7  10   5       10.11       16.72      8.22 o 
   8  10   5       31.00       33.50     10.02 o 
   9  10   5        8.91       22.14      7.78 o 
 -13  11   5      100.34      100.25     11.25 o 
 -12  11   5        9.02       59.27     16.14 o 
 -11  11   5      147.08      187.54     10.87 o 
 -10  11   5      242.17      262.30     10.35 o 
  -9  11   5        1.83        3.18     12.86 o 
  -8  11   5       97.41       94.05      9.28 o 
  -7  11   5       57.40       59.94      7.86 o 
  -6  11   5     1143.16     1227.18     40.20 o 
  -5  11   5      495.96      528.49     24.85 o 
  -4  11   5      833.50      856.60     23.14 o 
  -3  11   5       32.39       42.51      7.54 o 
  -2  11   5      946.26     1008.44     17.41 o 
  -1  11   5      706.70      712.37     15.15 o 
   0  11   5      106.87      113.46     16.78 o 
   1  11   5       30.17       45.86      7.06 o 
   2  11   5       22.13       44.32      6.61 o 
   3  11   5     1797.95     1780.93    110.66 o 
   4  11   5       81.89       96.60     13.51 o 
   5  11   5      548.94      555.66     39.17 o 
   6  11   5      173.36      166.67     11.66 o 
   7  11   5      277.44      252.74     11.92 o 
   8  11   5        4.76       14.80      9.82 o 
   9  11   5        7.16       -8.85      8.85 o 
 -13  12   5      101.29       86.93      8.65 o 
 -12  12   5        0.56      -16.14     16.14 o 
 -11  12   5      189.02      179.19     14.30 o 
 -10  12   5      316.86      368.53     16.60 o 
  -9  12   5       81.27       98.01     15.68 o 
  -8  12   5       24.86       25.01      9.48 o 
  -7  12   5      576.69      639.26     21.97 o 
  -6  12   5     1312.53     1355.91     40.81 o 
  -5  12   5        4.30        7.27      7.33 o 
  -4  12   5      478.12      474.84     12.41 o 
  -3  12   5       58.37       86.14      7.26 o 
  -2  12   5     1127.80     1169.00     29.24 o 
  -1  12   5      188.05      177.83      7.19 o 
   0  12   5      173.72      199.42     24.10 o 
   1  12   5      208.44      214.54     13.78 o 
   2  12   5      433.31      413.28     19.23 o 
   3  12   5      916.36      877.13     52.85 o 
   4  12   5       95.19      101.43      8.37 o 
   5  12   5        0.11        6.19      7.23 o 
   6  12   5      205.53      202.28     14.09 o 
   7  12   5      143.88      153.39     13.05 o 
   8  12   5       62.97       98.40     18.92 o 
   9  12   5        4.45        1.84     15.68 o 
 -12  13   5       46.90       43.59     16.14 o 
 -11  13   5       12.37       17.99     16.14 o 
 -10  13   5      327.79      373.37     14.53 o 
  -9  13   5      300.99      335.57     10.52 o 
  -8  13   5      446.93      435.63     22.60 o 
  -7  13   5       64.80       76.88      9.49 o 
  -6  13   5      312.38      348.63     10.64 o 
  -5  13   5      445.76      501.99     16.39 o 
  -4  13   5      875.92      925.68     22.11 o 
  -3  13   5      680.44      687.37     14.13 o 
  -2  13   5      397.45      419.35     13.28 o 
  -1  13   5      460.63      467.68     17.69 o 
   0  13   5      136.92      148.12     11.87 o 
   1  13   5      123.09      136.76      7.37 o 
   2  13   5      145.37      158.50      8.51 o 
   3  13   5      277.16      275.68     15.97 o 
   4  13   5       59.05       61.26      7.33 o 
   5  13   5      597.10      580.37     33.27 o 
   6  13   5      236.08      220.17      7.60 o 
   7  13   5       17.93       43.22      7.46 o 
   8  13   5      202.81      192.41     35.68 o 
 -12  14   5       69.83       50.28     16.14 o 
 -11  14   5        3.92      -10.15     16.37 o 
 -10  14   5       15.90       44.51     16.84 o 
  -9  14   5     1082.24     1120.81     17.76 o 
  -8  14   5     1966.62     2067.31    151.94 o 
  -7  14   5      196.03      228.01     11.12 o 
  -6  14   5       14.00       25.00     10.59 o 
  -5  14   5       58.39       60.63      7.04 o 
  -4  14   5       18.63       47.56      7.45 o 
  -3  14   5      770.01      762.34     15.35 o 
  -2  14   5      227.54      214.96      8.58 o 
  -1  14   5      146.61      173.79      8.88 o 
   0  14   5     4285.78     4091.55    160.14 o 
   1  14   5     1546.87     1502.95     80.58 o 
   2  14   5       38.70       42.97      6.70 o 
   3  14   5        7.83       33.09      7.69 o 
   4  14   5       42.67       37.28      7.14 o 
   5  14   5      445.63      442.66     28.93 o 
   6  14   5      139.14      128.03      7.76 o 
   7  14   5        3.55       17.67      8.99 o 
   8  14   5       13.75       27.93     11.12 o 
 -11  15   5      321.88      324.25     14.53 o 
 -10  15   5        4.23        6.30     34.25 o 
  -9  15   5       70.74       80.49     16.37 o 
  -8  15   5        0.32       -0.57     24.27 o 
  -7  15   5       60.78       95.37     17.64 o 
  -6  15   5     1025.08     1025.03     40.80 o 
  -5  15   5      674.12      686.07     14.64 o 
  -4  15   5      479.90      522.38     19.45 o 
  -3  15   5     3049.07     3128.42     71.82 o 
  -2  15   5     1686.35     1595.52     57.19 o 
  -1  15   5      163.81      165.86      9.80 o 
   0  15   5       53.23       60.11      6.31 o 
   1  15   5      388.63      388.98     22.82 o 
   2  15   5        1.55       13.98      6.86 o 
   3  15   5      586.72      586.91     35.88 o 
   4  15   5       56.75       92.64     15.63 o 
   5  15   5      803.10      770.41     43.58 o 
   6  15   5     1254.99     1159.66     60.48 o 
   7  15   5       48.43       16.54     12.18 o 
 -11  16   5      401.96      336.71     14.53 o 
 -10  16   5      269.95      255.42     17.99 o 
  -9  16   5      177.00      187.52     10.67 o 
  -8  16   5      237.88      256.22     16.60 o 
  -7  16   5     1027.35     1044.47     40.22 o 
  -6  16   5      249.31      258.79     13.60 o 
  -5  16   5        6.90       18.37     10.68 o 
  -4  16   5      350.29      403.22     20.53 o 
  -3  16   5       31.15       54.92      6.71 o 
  -2  16   5     1404.06     1391.14     48.23 o 
  -1  16   5      642.93      650.86     26.12 o 
   0  16   5      436.01      426.00     21.34 o 
   1  16   5      579.96      550.59     84.85 o 
   2  16   5      985.98      937.44     53.69 o 
   3  16   5      299.22      321.78     22.68 o 
   4  16   5       62.73       67.74      6.86 o 
   5  16   5      262.64      262.19     18.97 o 
   6  16   5       42.12       47.74     13.35 o 
   7  16   5      503.13      350.02     36.78 o 
 -10  17   5      735.47      798.32     27.33 o 
  -9  17   5       45.64       75.56     26.29 o 
  -8  17   5      326.25      308.34     16.84 o 
  -7  17   5      720.29      664.38     46.70 o 
  -6  17   5      628.13      609.01     14.03 o 
  -5  17   5      234.66      203.45     20.29 o 
  -4  17   5       42.80       58.32      7.28 o 
  -3  17   5      216.33      236.48     12.51 o 
  -2  17   5     1026.19      995.00     36.80 o 
  -1  17   5     1404.68     1361.69     50.79 o 
   0  17   5       14.71       37.44      6.59 o 
   1  17   5       79.28       95.31     11.88 o 
   2  17   5      116.62      117.86      7.65 o 
   3  17   5      582.50      558.10     34.85 o 
   4  17   5      103.51      112.90     10.23 o 
   5  17   5       68.69       55.19     14.15 o 
   6  17   5      142.41      134.13     20.84 o 
 -10  18   5      281.90      285.57     20.76 o 
  -9  18   5      165.09      150.25     12.34 o 
  -8  18   5       17.03       19.37     16.60 o 
  -7  18   5        3.00       14.85     13.93 o 
  -6  18   5      107.68      135.64     11.75 o 
  -5  18   5      157.63      170.19      7.77 o 
  -4  18   5      209.51      199.76     12.65 o 
  -3  18   5       67.01       76.59      7.51 o 
  -2  18   5       22.66       41.73      6.89 o 
  -1  18   5       81.60       80.83      6.48 o 
   0  18   5      630.05      655.54     20.16 o 
   1  18   5      148.12      152.27     11.09 o 
   2  18   5       40.23       58.79      7.70 o 
   3  18   5       42.06       53.92      7.86 o 
   4  18   5      840.71      809.47     45.63 o 
   5  18   5        0.40       20.95      8.04 o 
   6  18   5       99.69       97.42     14.12 o 
  -9  19   5        2.64       26.70     10.84 o 
  -8  19   5       68.85       83.76     10.61 o 
  -7  19   5        6.71        1.75     15.34 o 
  -6  19   5      158.59      180.64     12.48 o 
  -5  19   5      303.54      286.23     10.09 o 
  -4  19   5      520.01      525.53     23.71 o 
  -3  19   5       86.48       79.53      7.82 o 
  -2  19   5       26.23       29.98      7.87 o 
  -1  19   5       26.52       28.60      7.01 o 
   0  19   5       78.32       80.39      8.24 o 
   1  19   5       12.76        9.50      7.95 o 
   2  19   5       72.54       91.13     12.44 o 
   3  19   5       83.69       89.88      8.34 o 
   4  19   5       25.80       37.79      8.85 o 
   5  19   5      197.95      165.98     11.10 o 
  -8  20   5       16.91       32.11     19.53 o 
  -7  20   5      121.82      113.44      8.21 o 
  -6  20   5        1.78       10.51      7.79 o 
  -5  20   5      701.72      716.89     35.75 o 
  -4  20   5        1.88       12.70      7.70 o 
  -3  20   5      363.36      354.34      9.89 o 
  -2  20   5       11.48       29.67      8.02 o 
  -1  20   5       40.03       56.12      8.06 o 
   0  20   5       14.35       21.47      6.99 o 
   1  20   5      125.30      139.36     12.10 o 
   2  20   5       74.83       95.76     13.12 o 
   3  20   5       14.28       22.53      8.01 o 
   4  20   5      212.13      199.93     14.68 o 
  -7  21   5       11.45       28.03     10.02 o 
  -6  21   5      177.90      174.22     13.42 o 
  -5  21   5      114.09      125.78      8.16 o 
  -4  21   5      400.81      394.38     16.37 o 
  -3  21   5        0.62       -4.63      7.74 o 
  -2  21   5       31.75       29.00      8.12 o 
  -1  21   5       93.47       95.79      7.82 o 
   0  21   5       38.91       43.21     10.18 o 
   1  21   5       65.74       45.17      9.14 o 
   2  21   5       10.46       25.35     10.28 o 
   3  21   5       54.65       70.69     11.33 o 
  -6  22   5       17.98       24.20      7.46 o 
  -5  22   5        3.44        6.01      8.13 o 
  -4  22   5       90.44      110.85      8.19 o 
  -3  22   5       41.52       57.03      8.32 o 
  -2  22   5       34.29       45.75      8.17 o 
  -1  22   5        4.77       10.63      8.18 o 
   0  22   5      189.23      185.26     15.86 o 
   1  22   5      382.94      369.56     19.00 o 
   2  22   5      126.24      124.54      8.97 o 
  -4  23   5       14.80       26.93      7.92 o 
  -3  23   5      327.70      324.68      9.70 o 
  -2  23   5      481.39      488.19     23.24 o 
  -1  23   5       36.07       24.40      8.09 o 
   0  23   5       24.78       31.25      9.14 o 
 -14   0   6       91.47      100.55     20.29 o 
 -13   0   6       19.27       26.29     19.83 o 
 -12   0   6      184.98      156.36     18.91 o 
 -11   0   6      358.07      384.67     18.68 o 
 -10   0   6     1054.94      941.62    151.06 o 
  -9   0   6     3021.36     2732.54    147.24 o 
  -8   0   6      689.72      612.61     55.93 o 
  -7   0   6      638.65      645.75     12.23 o 
  -6   0   6      178.34      295.69     64.80 o 
  -5   0   6      472.00      548.61     53.16 o 
  -4   0   6       58.62       65.67     25.37 o 
  -3   0   6     2095.40     2233.24     49.24 o 
  -2   0   6     1632.41     1768.12     53.04 o 
  -1   0   6     5206.34     5368.36    200.99 o 
   0   0   6     3301.36     3555.75     81.06 o 
   1   0   6       66.94       65.96     10.27 o 
   2   0   6        8.44       16.53     12.11 o 
   3   0   6       39.59       73.87      9.89 o 
   4   0   6      530.52      551.46     19.49 o 
   5   0   6       15.11       37.04     24.33 o 
   6   0   6      301.65      287.82     13.15 o 
   7   0   6      225.40      210.15     16.72 o 
   8   0   6     1439.15     1396.39     70.80 o 
   9   0   6      122.00      156.06     12.21 o 
 -14   1   6      135.93      141.75     13.84 o 
 -13   1   6       53.86       58.03     12.74 o 
 -12   1   6      201.96      241.00     13.02 o 
 -11   1   6       20.54       19.29     12.80 o 
 -10   1   6       28.92       36.45     11.23 o 
  -9   1   6      256.63      323.85     34.85 o 
  -8   1   6      348.17      296.39     14.91 o 
  -7   1   6      641.03      606.79      8.71 o 
  -6   1   6     2166.70     2153.29     33.82 o 
  -5   1   6     2575.07     2518.31     21.64 o 
  -4   1   6      499.33      478.33      8.28 o 
  -3   1   6      618.46      661.44     23.33 o 
  -2   1   6      269.16      292.31     13.21 o 
  -1   1   6      466.35      520.85     38.58 o 
   0   1   6     1234.70     1414.08     36.22 o 
   1   1   6      408.33      424.95     15.68 o 
   2   1   6      185.00      234.25      8.42 o 
   3   1   6      960.25      945.97     62.16 o 
   4   1   6     1114.71     1145.00     31.96 o 
   5   1   6      718.46      695.86      9.67 o 
   6   1   6      241.13      260.62     11.28 o 
   7   1   6       17.15       26.31      8.07 o 
   8   1   6       27.25       69.02     11.40 o 
   9   1   6       51.30       63.55      8.21 o 
 -14   2   6       82.24       77.45     11.43 o 
 -13   2   6       44.24       44.91     15.57 o 
 -12   2   6      135.44      140.21     13.65 o 
 -11   2   6      173.77      179.06      9.75 o 
 -10   2   6      280.58      242.19     19.58 o 
  -9   2   6      350.78      314.90     17.78 o 
  -8   2   6      283.56      286.21      7.57 o 
  -7   2   6     1296.04     1226.27     45.07 o 
  -6   2   6        3.84       59.41     26.77 o 
  -5   2   6      397.19      428.97     32.96 o 
  -4   2   6       74.46       92.94      7.96 o 
  -3   2   6     1633.56     1762.45     18.89 o 
  -2   2   6     1388.93     1434.85     17.08 o 
  -1   2   6       80.62       95.59      8.19 o 
   0   2   6     1663.08     1760.84     45.04 o 
   1   2   6     1470.52     1405.02     33.25 o 
   2   2   6      997.21     1032.12     15.25 o 
   3   2   6       85.24      104.43      8.44 o 
   4   2   6       67.79       93.73      8.92 o 
   5   2   6        6.48       21.77      7.86 o 
   6   2   6      191.31      176.47      9.99 o 
   7   2   6      177.64      193.80     11.98 o 
   8   2   6       51.86       59.59      7.77 o 
   9   2   6       92.99      101.28      8.37 o 
 -14   3   6       31.61       29.07     11.93 o 
 -13   3   6      104.91      121.43     13.72 o 
 -12   3   6      175.47      223.73     13.72 o 
 -11   3   6       82.75       77.19      9.10 o 
 -10   3   6        0.88        7.41      8.43 o 
  -9   3   6       28.00       25.31     12.38 o 
  -8   3   6     1545.70     1423.46     75.66 o 
  -7   3   6      650.43      658.60     17.44 o 
  -6   3   6       46.69       58.83      8.31 o 
  -5   3   6       71.42       89.49      8.27 o 
  -4   3   6      793.99      812.16     11.33 o 
  -3   3   6      766.21      775.85     16.71 o 
  -2   3   6     1659.30     1692.52     23.10 o 
  -1   3   6      108.15      141.44      8.59 o 
   0   3   6     1348.25     1430.94     30.92 o 
   1   3   6     1191.14     1322.55     35.13 o 
   2   3   6        6.51       32.54     10.59 o 
   3   3   6      168.75      160.83     14.58 o 
   4   3   6       13.81       28.03      8.32 o 
   5   3   6      282.88      286.66     10.59 o 
   6   3   6      799.13      751.80     14.78 o 
   7   3   6      323.17      334.74     12.45 o 
   8   3   6       41.96       46.67      8.07 o 
   9   3   6       95.91      109.91     12.92 o 
 -14   4   6       32.89       13.71     12.36 o 
 -13   4   6       92.00       94.02     14.99 o 
 -12   4   6       55.03       33.32     13.18 o 
 -11   4   6       86.14       97.73     16.57 o 
 -10   4   6       31.20       43.58      9.18 o 
  -9   4   6      352.17      298.66     17.51 o 
  -8   4   6      292.34      264.56     16.44 o 
  -7   4   6      112.34      115.34      9.84 o 
  -6   4   6        9.37       25.04      7.16 o 
  -5   4   6       12.20       50.01     21.09 o 
  -4   4   6       75.91       90.94      8.08 o 
  -3   4   6      238.14      303.17     26.24 o 
  -2   4   6      455.82      516.97     15.77 o 
  -1   4   6        5.87       13.48     13.85 o 
   0   4   6      153.70      175.45      9.20 o 
   1   4   6      301.67      354.14     11.88 o 
   2   4   6      149.07      138.03      7.05 o 
   3   4   6        0.64       19.49      7.23 o 
   4   4   6      136.33      143.51      8.98 o 
   5   4   6       12.75       30.75      8.28 o 
   6   4   6      154.43      158.50      8.90 o 
   7   4   6        6.21        4.03     13.94 o 
   8   4   6       33.13       27.82      7.58 o 
   9   4   6       48.11       53.21      7.82 o 
 -14   5   6       79.12       75.27     18.43 o 
 -13   5   6        0.07       -6.90     13.27 o 
 -12   5   6      136.27      162.85     17.60 o 
 -11   5   6      455.72      445.69     13.67 o 
 -10   5   6       16.28       14.97     10.51 o 
  -9   5   6      929.97      841.94     60.08 o 
  -8   5   6       31.42       37.09      8.42 o 
  -7   5   6        1.38       -0.20      7.94 o 
  -6   5   6       28.54       35.83      8.62 o 
  -5   5   6      960.34      939.91     11.47 o 
  -4   5   6      177.73      171.15      6.79 o 
  -3   5   6     2035.67     2060.08     29.38 o 
  -2   5   6      810.30      882.76     17.79 o 
  -1   5   6      590.00      623.69     22.61 o 
   0   5   6      736.49      771.34     18.96 o 
   1   5   6      366.11      385.31     15.25 o 
   2   5   6       86.22       87.81      6.91 o 
   3   5   6       11.83       13.28      7.47 o 
   4   5   6      556.66      584.11     29.06 o 
   5   5   6       57.06       78.39      7.84 o 
   6   5   6      524.76      490.05     21.97 o 
   7   5   6       73.63       67.25     11.72 o 
   8   5   6       79.81       82.28     10.25 o 
   9   5   6       66.02       67.87      8.97 o 
 -13   6   6       15.10       24.75     13.90 o 
 -12   6   6      112.96      133.68      9.74 o 
 -11   6   6       79.96      103.07     13.44 o 
 -10   6   6        3.15       24.57     10.76 o 
  -9   6   6        1.92       15.23      8.28 o 
  -8   6   6      111.09      107.54      8.59 o 
  -7   6   6      255.25      259.55     17.08 o 
  -6   6   6       29.06       38.40      8.12 o 
  -5   6   6        2.41       64.81     24.43 o 
  -4   6   6      261.57      253.79      7.40 o 
  -3   6   6      952.06      988.22     15.17 o 
  -2   6   6      223.62      228.91     17.21 o 
  -1   6   6      169.26      177.32      7.72 o 
   0   6   6       64.40       82.94     11.23 o 
   1   6   6      448.94      445.10      7.91 o 
   2   6   6      111.39      116.86      9.99 o 
   3   6   6        1.63       13.12      6.75 o 
   4   6   6        1.53       21.48      6.85 o 
   5   6   6      175.00      181.70      8.26 o 
   6   6   6      200.37      217.45     15.67 o 
   7   6   6        2.63        5.00      9.41 o 
   8   6   6       18.86       29.10      8.01 o 
   9   6   6        0.59       20.99      9.04 o 
 -13   7   6      147.47      160.70     13.43 o 
 -12   7   6       19.97       21.74     10.39 o 
 -11   7   6        6.54       23.90     13.31 o 
 -10   7   6        0.75       10.46     10.91 o 
  -9   7   6        2.08       37.00     16.18 o 
  -8   7   6      206.86      223.48     13.81 o 
  -7   7   6        4.34       11.82      8.69 o 
  -6   7   6      348.13      352.32     11.63 o 
  -5   7   6     2954.99     2892.97     61.51 o 
  -4   7   6     1415.46     1371.65     45.94 o 
  -3   7   6     1207.70     1208.48     27.60 o 
  -2   7   6       89.00       71.03      9.75 o 
  -1   7   6       87.40       77.29      8.30 o 
   0   7   6      214.46      204.90      7.31 o 
   1   7   6       91.42       88.47      6.69 o 
   2   7   6       14.29       31.75      6.65 o 
   3   7   6      323.33      326.25     40.56 o 
   4   7   6     1030.11      989.66     52.61 o 
   5   7   6      566.24      559.36     34.28 o 
   6   7   6      204.94      211.44      7.75 o 
   7   7   6       17.72       35.58      7.52 o 
   8   7   6       31.02       41.94      7.79 o 
 -13   8   6        9.00       44.80     11.78 o 
 -12   8   6       11.20       15.95     14.06 o 
 -11   8   6      223.80      248.60     17.53 o 
 -10   8   6     1164.73     1167.12    106.44 o 
  -9   8   6      815.55      790.92     55.22 o 
  -8   8   6       59.81       61.06      8.76 o 
  -7   8   6       22.46       20.73      8.24 o 
  -6   8   6       62.61       78.11      8.75 o 
  -5   8   6      266.82      243.66      8.33 o 
  -4   8   6      375.40      365.27      8.35 o 
  -3   8   6      573.26      590.22     20.64 o 
  -2   8   6     2187.92     2243.56     49.66 o 
  -1   8   6     1325.21     1378.43     45.41 o 
   0   8   6      996.02      966.36     15.18 o 
   1   8   6      773.13      734.62     38.07 o 
   2   8   6       38.01       50.12      6.68 o 
   3   8   6        0.71        8.32      9.53 o 
   4   8   6      295.05      297.62     20.56 o 
   5   8   6       27.45       36.43      7.20 o 
   6   8   6      248.58      233.02     10.82 o 
   7   8   6      199.29      191.71     15.26 o 
   8   8   6      282.71      284.87     25.10 o 
 -13   9   6      367.88      399.60     29.07 o 
 -12   9   6      320.36      386.75     16.84 o 
 -11   9   6        6.33       27.60     13.95 o 
 -10   9   6      185.14      166.43     11.84 o 
  -9   9   6        2.69       12.10     10.25 o 
  -8   9   6       86.48       82.51      8.46 o 
  -7   9   6      764.84      787.43     18.94 o 
  -6   9   6     1223.74     1205.77     29.02 o 
  -5   9   6      241.84      239.59     12.51 o 
  -4   9   6     1005.59     1013.89     31.92 o 
  -3   9   6     1500.52     1475.21     30.17 o 
  -2   9   6      157.03      144.14      7.36 o 
  -1   9   6       34.36       59.21      9.15 o 
   0   9   6       55.70       62.62      7.56 o 
   1   9   6      256.45      250.04     14.87 o 
   2   9   6      665.27      652.29     36.05 o 
   3   9   6     1451.13     1407.39     83.08 o 
   4   9   6      378.10      367.28     29.37 o 
   5   9   6       46.83       43.09      7.80 o 
   6   9   6      577.95      588.98     37.54 o 
   7   9   6       91.63      109.89      9.27 o 
   8   9   6       39.33       34.23      9.06 o 
 -13  10   6      419.43      331.50     35.17 o 
 -12  10   6      117.76      134.92     10.77 o 
 -11  10   6      359.44      369.13     17.64 o 
 -10  10   6      379.89      370.54     23.88 o 
  -9  10   6       41.85       43.86     11.52 o 
  -8  10   6      398.15      398.83     20.50 o 
  -7  10   6      904.35      906.48     29.56 o 
  -6  10   6      293.49      315.15     14.05 o 
  -5  10   6      367.14      387.77      8.52 o 
  -4  10   6     1465.56     1545.22     34.83 o 
  -3  10   6      768.54      775.08     23.20 o 
  -2  10   6     1337.53     1378.28     38.20 o 
  -1  10   6      222.73      242.43      9.10 o 
   0  10   6       23.26       34.49      6.67 o 
   1  10   6     1932.68     1747.67     85.98 o 
   2  10   6     1611.67     1552.17     83.88 o 
   3  10   6        6.94       12.38      7.11 o 
   4  10   6      196.15      198.67     14.77 o 
   5  10   6      302.55      313.06     24.00 o 
   6  10   6      113.95      127.01      7.23 o 
   7  10   6       55.70       60.59     13.90 o 
   8  10   6       12.53       21.09      9.04 o 
 -12  11   6      142.69      166.02     14.07 o 
 -11  11   6        9.46       18.60     22.49 o 
 -10  11   6       15.62       19.27      9.61 o 
  -9  11   6      140.99      145.32      9.53 o 
  -8  11   6      784.79      756.92     31.62 o 
  -7  11   6      717.21      714.39     28.01 o 
  -6  11   6       59.11       68.70      9.29 o 
  -5  11   6     2238.28     2190.42     55.39 o 
  -4  11   6      464.02      464.92     24.49 o 
  -3  11   6      160.66      172.52      7.28 o 
  -2  11   6      396.34      398.89     16.16 o 
  -1  11   6       13.68       28.01      8.75 o 
   0  11   6      582.69      572.21     28.21 o 
   1  11   6      576.31      580.05     32.47 o 
   2  11   6      313.59      297.85     17.40 o 
   3  11   6       12.10       21.03      6.79 o 
   4  11   6      619.45      620.36     34.92 o 
   5  11   6      469.33      448.88     28.77 o 
   6  11   6      170.44      167.54      9.07 o 
   7  11   6       34.11       51.89      7.90 o 
 -12  12   6       73.86       76.46     10.61 o 
 -11  12   6      117.29      115.09     18.33 o 
 -10  12   6      278.39      280.44     10.46 o 
  -9  12   6      317.97      350.30     27.43 o 
  -8  12   6       95.41       98.78      9.43 o 
  -7  12   6        1.51        1.90      7.56 o 
  -6  12   6       93.13      113.21      7.64 o 
  -5  12   6        1.56       14.84      7.62 o 
  -4  12   6      153.36      163.20      7.49 o 
  -3  12   6      478.74      485.88     21.24 o 
  -2  12   6      684.67      705.71     17.92 o 
  -1  12   6      221.24      213.74      7.23 o 
   0  12   6      990.78      964.76     53.17 o 
   1  12   6      532.29      489.34     25.90 o 
   2  12   6       50.93       61.73     10.11 o 
   3  12   6      249.36      251.73     19.25 o 
   4  12   6        3.71       25.07      6.87 o 
   5  12   6      143.14      134.33      7.18 o 
   6  12   6       19.97       21.30      7.29 o 
   7  12   6       44.22       45.04      7.37 o 
 -11  13   6      105.23      112.84     10.67 o 
 -10  13   6       14.35       -4.38     13.61 o 
  -9  13   6        6.36       15.18      9.28 o 
  -8  13   6       45.62       78.58      8.59 o 
  -7  13   6       32.75       34.89      7.34 o 
  -6  13   6      967.20      957.04     22.25 o 
  -5  13   6     1417.58     1394.80     34.89 o 
  -4  13   6       57.45       57.27      6.87 o 
  -3  13   6       60.98       68.92      7.31 o 
  -2  13   6        1.28       14.45      8.04 o 
  -1  13   6      255.86      247.20     11.18 o 
   0  13   6       65.83       70.76     11.80 o 
   1  13   6       36.77       50.53      6.79 o 
   2  13   6      169.35      178.17     16.24 o 
   3  13   6     1086.33     1050.89     60.59 o 
   4  13   6      620.65      611.31     39.08 o 
   5  13   6        2.83       22.08      8.05 o 
   6  13   6        4.99       22.33      8.34 o 
   7  13   6       14.76       38.02      8.44 o 
 -11  14   6      168.91      138.88     14.99 o 
 -10  14   6      216.46      169.51     16.37 o 
  -9  14   6        1.98       18.73     13.93 o 
  -8  14   6        2.93       12.66     11.55 o 
  -7  14   6       38.61       40.06      8.77 o 
  -6  14   6       44.60       48.57      8.22 o 
  -5  14   6      145.18      135.50     10.72 o 
  -4  14   6       48.27       63.78      7.26 o 
  -3  14   6       14.37       31.33      7.26 o 
  -2  14   6      351.73      363.85      8.33 o 
  -1  14   6      168.80      171.45     10.18 o 
   0  14   6        1.10       15.08      7.68 o 
   1  14   6       81.36       81.88      7.14 o 
   2  14   6      201.97      193.61      6.67 o 
   3  14   6       32.57       36.30      6.84 o 
   4  14   6       59.73       52.73      7.83 o 
   5  14   6      101.21       99.28      8.06 o 
   6  14   6        9.10       30.32     14.44 o 
 -11  15   6        6.68       36.84     23.29 o 
 -10  15   6      171.95      147.83     16.14 o 
  -9  15   6        2.80       13.55     14.48 o 
  -8  15   6       68.56       66.73     11.04 o 
  -7  15   6        7.00       10.55      9.49 o 
  -6  15   6       45.36       54.77     13.35 o 
  -5  15   6      158.02      180.06      7.55 o 
  -4  15   6        0.57       25.02      7.11 o 
  -3  15   6       87.69      114.45     13.29 o 
  -2  15   6       11.38       21.61      6.34 o 
  -1  15   6      194.72      182.16     13.67 o 
   0  15   6       10.61        4.12     12.26 o 
   1  15   6        0.50        9.90      6.75 o 
   2  15   6        0.11       16.82      6.87 o 
   3  15   6        0.22       20.54     11.62 o 
   4  15   6      163.26      164.38     14.16 o 
   5  15   6        3.54       20.26     10.94 o 
   6  15   6       36.01       47.07      8.86 o 
 -10  16   6      486.63      489.14     15.22 o 
  -9  16   6        1.27        6.69     13.84 o 
  -8  16   6        3.42        8.34      9.79 o 
  -7  16   6       10.39       16.08      9.60 o 
  -6  16   6       72.65       56.62     11.60 o 
  -5  16   6       39.33       42.26     11.27 o 
  -4  16   6      454.41      444.21      8.46 o 
  -3  16   6      304.89      294.14     12.24 o 
  -2  16   6      706.34      657.10     22.90 o 
  -1  16   6      525.78      519.47     14.61 o 
   0  16   6       38.60       59.20      6.77 o 
   1  16   6        2.24       12.11      7.85 o 
   2  16   6      107.44      116.86      7.56 o 
   3  16   6       21.25       34.21      8.97 o 
   4  16   6        0.53        2.25      9.30 o 
   5  16   6       68.26       52.01      8.29 o 
  -9  17   6        4.74      -14.30     14.30 o 
  -8  17   6        0.37        0.17     13.76 o 
  -7  17   6      265.91      266.63     13.60 o 
  -6  17   6      193.56      202.51     12.96 o 
  -5  17   6      114.61      117.91     12.81 o 
  -4  17   6        9.74       18.64      7.75 o 
  -3  17   6      325.61      327.59     11.59 o 
  -2  17   6      193.06      194.17      7.60 o 
  -1  17   6      480.07      452.41     14.49 o 
   0  17   6       12.47       28.79      9.12 o 
   1  17   6       65.45       74.39     10.69 o 
   2  17   6      431.78      404.13     28.93 o 
   3  17   6      200.91      204.12     13.47 o 
   4  17   6        5.04       18.83      6.82 o 
   5  17   6       12.05       18.97      9.02 o 
  -9  18   6        9.24       22.60     14.07 o 
  -8  18   6      318.74      308.11     14.65 o 
  -7  18   6      357.78      390.62     20.87 o 
  -6  18   6      151.74      171.10     13.64 o 
  -5  18   6       55.42       66.25      9.45 o 
  -4  18   6      791.24      749.94     32.34 o 
  -3  18   6      153.35      159.22      8.43 o 
  -2  18   6       27.75       49.07      9.62 o 
  -1  18   6       63.69       90.94     10.36 o 
   0  18   6        8.81       29.38      6.55 o 
   1  18   6      306.20      311.13     17.80 o 
   2  18   6      353.43      338.16     22.83 o 
   3  18   6       83.10       94.96      9.84 o 
   4  18   6       65.63       70.68      8.07 o 
  -8  19   6      323.34      315.31     19.60 o 
  -7  19   6       63.50       72.68     13.69 o 
  -6  19   6       82.84       89.36      8.06 o 
  -5  19   6      180.03      196.14     13.42 o 
  -4  19   6      371.87      377.21     24.43 o 
  -3  19   6       37.26       50.07      6.56 o 
  -2  19   6      175.63      197.46      9.02 o 
  -1  19   6      217.98      233.09      9.83 o 
   0  19   6       16.84       33.69      6.68 o 
   1  19   6     1008.93     1000.19     43.24 o 
   2  19   6       26.57       46.35      7.29 o 
   3  19   6       14.02       19.36      7.67 o 
  -7  20   6        8.46       38.25      8.16 o 
  -6  20   6       16.99       25.05     11.86 o 
  -5  20   6        1.03       10.58     10.69 o 
  -4  20   6        3.98       39.14      9.97 o 
  -3  20   6      104.07      104.31      8.16 o 
  -2  20   6      268.58      275.75      8.91 o 
  -1  20   6      359.08      345.72     17.18 o 
   0  20   6      472.62      449.82     20.12 o 
   1  20   6      285.68      284.84     26.60 o 
   2  20   6        2.03        7.28      7.31 o 
  -5  21   6      255.80      237.87     13.58 o 
  -4  21   6       88.56       97.75      8.00 o 
  -3  21   6        2.90        0.65      7.44 o 
  -2  21   6       16.32       24.71      7.66 o 
  -1  21   6       33.68       53.16      9.32 o 
   0  21   6        0.18       18.27      7.35 o 
 -13   1   7        0.20       -6.15     12.15 o 
 -12   1   7      322.81      324.46     12.57 o 
 -11   1   7       24.35       49.47     11.05 o 
 -10   1   7      354.72      330.93     15.75 o 
  -9   1   7        1.96       15.33      7.19 o 
  -8   1   7      843.56      772.63     41.81 o 
  -7   1   7       27.55       20.77      8.10 o 
  -6   1   7        1.41       11.53      8.07 o 
  -5   1   7      136.93      148.93      8.01 o 
  -4   1   7       36.45       75.76     14.98 o 
  -3   1   7      469.69      502.83     13.40 o 
  -2   1   7      655.34      658.74     16.71 o 
  -1   1   7      934.84      957.79     16.57 o 
   0   1   7       96.14       93.07      9.32 o 
   1   1   7     1341.81     1348.14     38.05 o 
   2   1   7       15.55       14.40      8.36 o 
   3   1   7       35.74       44.02      7.40 o 
   4   1   7       29.22       29.13      8.66 o 
   5   1   7       96.74      107.61      9.79 o 
   6   1   7       17.70       22.05      7.47 o 
   7   1   7      344.01      339.62      7.93 o 
 -13   2   7      234.75      247.13     13.72 o 
 -12   2   7       80.99       78.43     12.88 o 
 -11   2   7      232.89      231.36     12.93 o 
 -10   2   7       59.48       63.85      8.47 o 
  -9   2   7       15.45       18.41      7.11 o 
  -8   2   7       69.13      109.06      8.02 o 
  -7   2   7        0.28       14.78     10.79 o 
  -6   2   7       32.07       41.76      8.10 o 
  -5   2   7        7.13       47.83     15.54 o 
  -4   2   7      850.37      866.82     10.16 o 
  -3   2   7      751.22      743.61     12.75 o 
  -2   2   7      223.87      270.96     16.31 o 
  -1   2   7      140.84      145.26     13.71 o 
   0   2   7      602.33      581.22     15.66 o 
   1   2   7      162.76      201.15      9.41 o 
   2   2   7       57.68       81.37      8.05 o 
   3   2   7      376.18      350.93     23.04 o 
   4   2   7        1.07       19.92      7.17 o 
   5   2   7      466.68      460.55     16.68 o 
   6   2   7      163.04      180.47      9.85 o 
   7   2   7        3.65        6.40      7.66 o 
 -13   3   7       16.84       40.40     14.18 o 
 -12   3   7       35.59       26.31     12.34 o 
 -11   3   7      140.03      131.11      7.92 o 
 -10   3   7      283.84      256.13     13.81 o 
  -9   3   7       11.00       31.02      8.11 o 
  -8   3   7      874.79      816.05     34.43 o 
  -7   3   7      458.20      418.10     12.68 o 
  -6   3   7      383.76      381.36     14.75 o 
  -5   3   7      959.93      997.06     33.42 o 
  -4   3   7      230.99      223.75     15.36 o 
  -3   3   7        2.28       19.68      8.89 o 
  -2   3   7      340.27      374.77     23.87 o 
  -1   3   7      744.23      783.18     18.31 o 
   0   3   7       15.09       24.75      8.29 o 
   1   3   7      634.65      643.40     23.33 o 
   2   3   7      754.97      706.95     41.22 o 
   3   3   7      241.42      264.77     14.77 o 
   4   3   7      145.99      154.71     13.40 o 
   5   3   7      107.14      124.04      8.18 o 
   6   3   7       24.05       50.95      7.70 o 
   7   3   7       62.23       89.37      7.53 o 
 -13   4   7      115.80      107.09     12.85 o 
 -12   4   7       81.21       93.88      9.86 o 
 -11   4   7      120.47      122.59     10.65 o 
 -10   4   7       10.61       23.29      8.35 o 
  -9   4   7      372.40      352.24     15.68 o 
  -8   4   7     1337.22     1301.65     36.15 o 
  -7   4   7       13.69       43.63     11.28 o 
  -6   4   7     1384.54     1445.97     31.18 o 
  -5   4   7     3027.12     3044.40     35.32 o 
  -4   4   7      103.12      114.09     18.51 o 
  -3   4   7       35.93       35.97      7.59 o 
  -2   4   7     1941.53     1933.86     40.08 o 
  -1   4   7      501.30      483.71     17.65 o 
   0   4   7      182.82      183.48      7.81 o 
   1   4   7     1655.89     1691.78     43.19 o 
   2   4   7       17.48       41.46      6.94 o 
   3   4   7     1029.04     1009.81     54.46 o 
   4   4   7      834.81      812.64     38.22 o 
   5   4   7        3.22       21.04      7.19 o 
   6   4   7       12.49       45.52      7.73 o 
   7   4   7      340.25      318.45     13.69 o 
 -13   5   7       43.71       49.20     18.56 o 
 -12   5   7        4.29       13.04     10.01 o 
 -11   5   7       54.67       56.73     11.11 o 
 -10   5   7      265.44      234.88     16.34 o 
  -9   5   7      293.71      274.13      8.63 o 
  -8   5   7      247.85      253.06     16.62 o 
  -7   5   7      942.40      875.51     22.24 o 
  -6   5   7       67.53      104.49      9.68 o 
  -5   5   7      536.13      572.16     20.76 o 
  -4   5   7     1261.35     1194.17     23.13 o 
  -3   5   7        1.93       12.50     11.02 o 
  -2   5   7      388.52      424.48      7.90 o 
  -1   5   7       50.13       94.12     20.37 o 
   0   5   7      483.08      528.44     11.38 o 
   1   5   7      885.22      882.21     20.41 o 
   2   5   7      319.24      281.55     11.04 o 
   3   5   7      446.57      402.14     28.05 o 
   4   5   7      460.43      428.43     24.40 o 
   5   5   7       17.94       33.18      8.89 o 
   6   5   7      132.64      133.76     13.15 o 
   7   5   7       10.43        9.87      7.47 o 
 -13   6   7      353.99      296.53     11.05 o 
 -12   6   7      370.75      318.22     14.50 o 
 -11   6   7       89.01       96.36     10.93 o 
 -10   6   7      835.57      744.12     52.26 o 
  -9   6   7        4.57       12.14      8.09 o 
  -8   6   7      360.11      351.01     22.37 o 
  -7   6   7        5.66        5.34     12.45 o 
  -6   6   7      512.68      502.68     16.32 o 
  -5   6   7      190.98      189.01      7.85 o 
  -4   6   7     1655.28     1636.27     25.02 o 
  -3   6   7      691.06      686.03      9.16 o 
  -2   6   7      614.25      591.35     15.37 o 
  -1   6   7     1971.46     1958.78     36.28 o 
   0   6   7       71.21       56.81      8.97 o 
   1   6   7      146.17      178.33      8.20 o 
   2   6   7        1.20       11.08      7.12 o 
   3   6   7      394.99      357.40     26.96 o 
   4   6   7        4.57       10.37     11.88 o 
   5   6   7      598.25      545.82     30.02 o 
   6   6   7      331.05      346.78     12.53 o 
   7   6   7       29.88       41.88      8.02 o 
 -12   7   7       27.13       13.95     13.12 o 
 -11   7   7        3.16        7.12     11.05 o 
 -10   7   7        1.88       -0.23      8.79 o 
  -9   7   7      249.11      211.90     16.01 o 
  -8   7   7      815.01      731.71     29.73 o 
  -7   7   7      921.35      843.46     19.63 o 
  -6   7   7      376.83      342.60     19.37 o 
  -5   7   7      725.38      667.14     16.94 o 
  -4   7   7       50.71       70.01      7.66 o 
  -3   7   7      400.29      411.65     13.05 o 
  -2   7   7       65.59       60.96      6.93 o 
  -1   7   7       53.05       65.79      8.33 o 
   0   7   7      448.99      478.01     18.97 o 
   1   7   7      888.58      853.02     33.72 o 
   2   7   7      644.27      620.97     34.77 o 
   3   7   7      283.38      287.61     17.36 o 
   4   7   7      307.52      273.82     15.21 o 
   5   7   7      102.06      100.18     12.15 o 
   6   7   7       10.57       12.25     10.61 o 
   7   7   7      210.90      191.01      9.09 o 
 -12   8   7      225.23      227.76     13.48 o 
 -11   8   7      128.37      103.34     16.20 o 
 -10   8   7        1.97       12.15      8.85 o 
  -9   8   7        3.07        6.40     10.24 o 
  -8   8   7      423.11      394.08     22.90 o 
  -7   8   7        8.26       19.34      8.33 o 
  -6   8   7     1120.64     1110.90     28.13 o 
  -5   8   7      228.83      213.09     10.35 o 
  -4   8   7        7.44       18.17     11.58 o 
  -3   8   7      513.99      520.75     23.07 o 
  -2   8   7      955.71      932.86     27.23 o 
  -1   8   7        4.43        9.37      7.84 o 
   0   8   7       42.11       56.82      6.85 o 
   1   8   7      625.26      551.52     27.40 o 
   2   8   7      104.33      113.03      7.56 o 
   3   8   7      378.36      386.41     25.59 o 
   4   8   7       38.62       54.15      8.09 o 
   5   8   7        7.44        8.30      8.42 o 
   6   8   7      163.35      155.56      9.72 o 
   7   8   7       73.70       95.63     13.63 o 
 -12   9   7       13.59       35.00     14.30 o 
 -11   9   7       13.01       15.71     10.52 o 
 -10   9   7      580.21      528.54     46.05 o 
  -9   9   7      172.28      160.22     10.29 o 
  -8   9   7       67.11       79.18      8.29 o 
  -7   9   7       67.51       80.71      8.28 o 
  -6   9   7        2.42        1.98      8.06 o 
  -5   9   7      114.95      122.52      9.47 o 
  -4   9   7      857.88      847.96     27.77 o 
  -3   9   7       35.84       41.63      8.24 o 
  -2   9   7       66.51       80.92      7.82 o 
  -1   9   7      891.18      883.99    120.06 o 
   0   9   7       13.17       37.07      7.51 o 
   1   9   7      218.28      213.22     10.93 o 
   2   9   7       13.37        8.90      6.61 o 
   3   9   7      135.17      122.18      7.35 o 
   4   9   7       69.44       69.50      7.23 o 
   5   9   7      220.50      212.64     15.38 o 
   6   9   7       87.32       91.75      8.97 o 
 -11  10   7       28.39       57.26     12.07 o 
 -10  10   7        3.39        1.11     11.13 o 
  -9  10   7       16.13       44.35      8.54 o 
  -8  10   7        8.67       21.75      7.87 o 
  -7  10   7      108.51      104.25      8.69 o 
  -6  10   7        4.49       11.85      8.45 o 
  -5  10   7      291.36      294.88      8.25 o 
  -4  10   7      168.34      185.36      7.40 o 
  -3  10   7       10.65       21.69      7.46 o 
  -2  10   7      285.23      269.73      7.20 o 
  -1  10   7       67.48       62.36     21.44 o 
   0  10   7      480.80      465.13     20.48 o 
   1  10   7       45.40       56.51      6.31 o 
   2  10   7      101.10      105.75      8.16 o 
   3  10   7      113.73      105.73      9.05 o 
   4  10   7       21.29       37.75     10.12 o 
   5  10   7       39.05       49.45      8.24 o 
   6  10   7       73.65       81.26     11.22 o 
 -11  11   7        1.57       16.28     13.59 o 
 -10  11   7      138.46      161.78     12.53 o 
  -9  11   7        4.81        9.99      7.31 o 
  -8  11   7      103.61       80.82      7.49 o 
  -7  11   7       25.64       34.36      7.21 o 
  -6  11   7      202.12      217.36     10.11 o 
  -5  11   7        5.06       24.39     10.42 o 
  -4  11   7       29.24       52.46      7.41 o 
  -3  11   7      414.83      402.87     11.35 o 
  -2  11   7       46.38       55.15      8.04 o 
  -1  11   7      345.09      327.91     48.41 o 
   0  11   7       11.25       22.82      6.41 o 
   1  11   7      129.90      138.51      8.27 o 
   2  11   7       65.58       79.63      9.84 o 
   3  11   7       80.43       81.28      8.42 o 
   4  11   7       14.07       40.98      9.40 o 
   5  11   7       21.17       14.85      7.97 o 
   6  11   7      164.99      149.20     18.84 o 
 -11  12   7        1.36       13.42     14.48 o 
 -10  12   7       88.22      106.52      9.29 o 
  -9  12   7      119.02      145.18     10.49 o 
  -8  12   7      132.34      156.66     16.26 o 
  -7  12   7      118.96      123.17      9.16 o 
  -6  12   7      702.92      736.92     15.99 o 
  -5  12   7      268.86      270.61      8.15 o 
  -4  12   7      135.74      141.25      7.16 o 
  -3  12   7       10.29       23.57      7.83 o 
  -2  12   7       47.89       33.85      8.04 o 
  -1  12   7      285.25      254.92     33.12 o 
   0  12   7      415.15      406.17     21.40 o 
   1  12   7      159.98      157.30      7.15 o 
   2  12   7        0.05       10.99      7.75 o 
   3  12   7      646.89      587.05     32.49 o 
   4  12   7       27.06       31.18      7.37 o 
   5  12   7       94.84      102.56     14.33 o 
 -10  13   7        0.90       12.43      9.89 o 
  -9  13   7      260.68      240.21     20.76 o 
  -8  13   7      411.16      399.07     12.18 o 
  -7  13   7       76.34       86.43      7.14 o 
  -6  13   7      175.63      196.60      7.81 o 
  -5  13   7      107.54      113.45      7.39 o 
  -4  13   7      380.34      363.39      7.25 o 
  -3  13   7       59.05       74.08      7.90 o 
  -2  13   7        0.81        3.33      8.45 o 
  -1  13   7        1.54       23.33      6.29 o 
   0  13   7      577.09      542.24     27.78 o 
   1  13   7      320.71      308.50     14.47 o 
   2  13   7       25.67       42.27      6.67 o 
   3  13   7      187.61      178.08     11.05 o 
   4  13   7       68.07       87.41     10.29 o 
   5  13   7       77.31       86.29      7.29 o 
 -10  14   7      117.19       92.25      9.87 o 
  -9  14   7      202.72      207.65     21.56 o 
  -8  14   7      160.85      132.92     11.81 o 
  -7  14   7        7.16        6.89      7.40 o 
  -6  14   7       62.34       67.68     10.22 o 
  -5  14   7       26.64       24.69      8.58 o 
  -4  14   7      889.82      885.06     15.37 o 
  -3  14   7      791.14      807.04     25.26 o 
  -2  14   7      532.86      507.41     30.18 o 
  -1  14   7      268.08      258.56     15.24 o 
   0  14   7       14.47       26.68      9.83 o 
   1  14   7       78.23       86.75      6.40 o 
   2  14   7        7.37       19.25      8.62 o 
   3  14   7       89.06       98.52      7.20 o 
   4  14   7       70.76       64.35      7.80 o 
  -9  15   7      182.75      171.85      8.75 o 
  -8  15   7      229.09      198.66     12.95 o 
  -7  15   7      479.49      457.45     16.88 o 
  -6  15   7      556.10      561.14     17.68 o 
  -5  15   7        8.53       29.80      7.87 o 
  -4  15   7       13.30       30.37      8.22 o 
  -3  15   7        4.42       17.08     12.02 o 
  -2  15   7        0.37        6.91      6.23 o 
  -1  15   7        4.08       23.33     13.22 o 
   0  15   7       97.09      106.10      7.03 o 
   1  15   7      283.11      266.92     12.27 o 
   2  15   7      621.53      593.12     41.68 o 
   3  15   7      153.00      148.71     12.08 o 
   4  15   7        3.48        9.13      8.88 o 
  -9  16   7        4.65       33.35     13.79 o 
  -8  16   7      116.46      119.96     11.94 o 
  -7  16   7       16.86       27.79     11.18 o 
  -6  16   7      772.57      770.18     21.38 o 
  -5  16   7      115.63      123.87     10.95 o 
  -4  16   7      159.93      165.29      8.90 o 
  -3  16   7      369.31      361.60     17.77 o 
  -2  16   7      710.60      644.76     21.48 o 
  -1  16   7      157.90      166.92      7.05 o 
   0  16   7       39.42       54.08      8.34 o 
   1  16   7      148.24      139.99      7.86 o 
   2  16   7       79.64       86.52     10.95 o 
   3  16   7      206.40      161.62      7.70 o 
  -8  17   7       69.31       44.59      9.18 o 
  -7  17   7        8.13       27.94     11.76 o 
  -6  17   7        3.34       15.23     13.21 o 
  -5  17   7      312.61      304.13      8.09 o 
  -4  17   7      347.27      341.00     19.31 o 
  -3  17   7      148.82      138.01      7.17 o 
  -2  17   7      113.56      119.03      9.33 o 
  -1  17   7      384.26      380.40     19.57 o 
   0  17   7      315.98      269.15     17.51 o 
   1  17   7        2.69       30.98      7.18 o 
   2  17   7        2.74       21.37     11.88 o 
  -7  18   7       19.77       40.36     21.45 o 
  -6  18   7        1.58        6.70     11.47 o 
  -5  18   7      382.88      377.58     17.57 o 
  -4  18   7      106.61      117.42     10.40 o 
  -3  18   7        3.47       25.01      6.58 o 
  -2  18   7       71.71       67.94      6.59 o 
  -1  18   7      251.25      234.25      7.52 o 
   0  18   7       78.18       75.48      7.17 o 
   1  18   7        6.50       34.09     11.84 o 
  -5  19   7        0.26       -1.71      8.22 o 
  -4  19   7       46.20       62.15      7.10 o 
  -3  19   7       28.78       31.99      7.00 o 
  -2  19   7        0.02        4.05      9.20 o 
  -1  19   7      116.63      125.97      6.53 o 
   0  19   7        0.28        9.75      9.22 o 
 -12   0   8      560.07      454.36     92.82 o 
 -11   0   8       42.64       48.03     11.80 o 
 -10   0   8       33.71       41.49      9.27 o 
  -9   0   8       27.32       13.26     11.42 o 
  -8   0   8       54.45       73.41     12.34 o 
  -7   0   8       14.46       26.19     18.68 o 
  -6   0   8       71.32       84.00     11.42 o 
  -5   0   8     1735.71     1636.90     14.18 o 
  -4   0   8     1664.32     1608.10     52.93 o 
  -3   0   8      842.96      839.40     11.52 o 
  -2   0   8       23.34       54.26     11.90 o 
  -1   0   8       24.46       60.54     11.74 o 
   0   0   8        0.78       50.73     17.99 o 
   1   0   8       11.74       22.52     10.73 o 
   2   0   8        6.83        6.07     10.03 o 
   3   0   8       53.14       68.00     13.64 o 
   4   0   8      841.57      843.52     59.04 o 
   5   0   8      726.01      674.31     39.44 o 
 -12   1   8        8.84       26.10      8.71 o 
 -11   1   8       57.80       48.72      7.84 o 
 -10   1   8      180.42      164.78      8.97 o 
  -9   1   8      542.12      480.20     27.62 o 
  -8   1   8      478.22      431.50      8.44 o 
  -7   1   8      294.04      252.56     16.08 o 
  -6   1   8        3.08       10.24      8.38 o 
  -5   1   8        4.92       61.82     16.75 o 
  -4   1   8      110.66      120.82     17.81 o 
  -3   1   8       24.63       57.30      7.49 o 
  -2   1   8      113.58      135.60      7.99 o 
  -1   1   8      635.70      620.70     10.82 o 
   0   1   8     1180.08     1156.80     34.15 o 
   1   1   8       85.78       93.74     10.48 o 
   2   1   8       96.70       96.31      6.92 o 
   3   1   8       47.63       50.22      7.29 o 
   4   1   8      105.39      105.52     11.75 o 
   5   1   8       37.96       48.20      8.82 o 
   6   1   8       48.49       54.66     16.60 o 
 -12   2   8       17.95       13.87     10.28 o 
 -11   2   8      206.87      178.23      7.68 o 
 -10   2   8      143.50      145.46      9.52 o 
  -9   2   8       46.20       53.48      9.99 o 
  -8   2   8      255.42      225.64      7.38 o 
  -7   2   8      307.01      285.55      8.08 o 
  -6   2   8      213.40      211.05     13.02 o 
  -5   2   8       29.98       52.51      8.27 o 
  -4   2   8       65.81       93.28     14.95 o 
  -3   2   8      429.01      395.20      8.19 o 
  -2   2   8      430.65      418.42     18.94 o 
  -1   2   8      584.73      546.33     18.41 o 
   0   2   8       23.29       53.74      7.65 o 
   1   2   8      175.14      212.28     15.25 o 
   2   2   8       78.66      103.87     12.25 o 
   3   2   8      150.69      153.77     11.14 o 
   4   2   8      103.13      116.55      7.58 o 
   5   2   8        3.30        9.32      8.86 o 
 -12   3   8      111.66       92.53      8.63 o 
 -11   3   8      268.68      242.56      7.30 o 
 -10   3   8       20.00       28.98      8.31 o 
  -9   3   8        1.70       11.05      7.98 o 
  -8   3   8        3.08       20.34      8.82 o 
  -7   3   8      211.74      205.10      9.25 o 
  -6   3   8      318.07      298.77      8.33 o 
  -5   3   8        0.49        9.30      8.77 o 
  -4   3   8        7.18       26.33      7.95 o 
  -3   3   8       69.70       85.59      7.61 o 
  -2   3   8      499.22      532.11     14.53 o 
  -1   3   8      100.83      131.65      8.18 o 
   0   3   8       10.83       13.53     18.34 o 
   1   3   8        2.72        1.51      9.52 o 
   2   3   8       69.69      104.00     13.95 o 
   3   3   8      507.85      467.86     32.76 o 
   4   3   8       35.41       31.81      7.57 o 
   5   3   8       19.87       41.44     10.02 o 
 -12   4   8       12.10        4.15     10.00 o 
 -11   4   8        4.35       15.53      8.45 o 
 -10   4   8        0.35        8.87      9.42 o 
  -9   4   8      403.96      337.17      9.87 o 
  -8   4   8      187.84      172.45      9.45 o 
  -7   4   8       77.39       88.51     14.45 o 
  -6   4   8        3.68       25.79      9.27 o 
  -5   4   8      169.61      168.68      9.36 o 
  -4   4   8      351.06      330.00     17.01 o 
  -3   4   8       13.27       12.25     10.23 o 
  -2   4   8        7.63       32.58     10.10 o 
  -1   4   8      106.31       99.27      9.85 o 
   0   4   8       48.99       61.40      7.47 o 
   1   4   8      166.17      151.41     10.32 o 
   2   4   8        0.13       11.99      7.36 o 
   3   4   8        1.02        0.96      8.58 o 
   4   4   8       59.97       60.78      7.39 o 
   5   4   8      160.37      158.13     17.51 o 
 -11   5   8       59.21       61.15      8.53 o 
 -10   5   8      175.47      150.85     10.88 o 
  -9   5   8      340.62      312.35     10.41 o 
  -8   5   8      775.50      683.36     22.95 o 
  -7   5   8      164.25      164.69     14.96 o 
  -6   5   8      393.60      379.37      8.64 o 
  -5   5   8        4.07       26.67      7.01 o 
  -4   5   8       21.93       35.76      7.74 o 
  -3   5   8        3.65       11.09     10.60 o 
  -2   5   8      109.94      123.96     10.42 o 
  -1   5   8      178.26      178.41      7.61 o 
   0   5   8      697.13      714.06     26.65 o 
   1   5   8      650.23      648.89     14.96 o 
   2   5   8      500.36      440.20     22.39 o 
   3   5   8      234.68      230.68     15.71 o 
   4   5   8       94.78       96.62      7.14 o 
   5   5   8       20.51       46.45     10.78 o 
 -11   6   8      116.53      103.44      9.86 o 
 -10   6   8       52.27       51.39      9.19 o 
  -9   6   8        0.11       22.84      9.45 o 
  -8   6   8        0.19       -0.16     11.22 o 
  -7   6   8      115.87      126.92      9.36 o 
  -6   6   8      101.58      116.01      8.94 o 
  -5   6   8        9.15       22.86      7.76 o 
  -4   6   8       58.30       70.98      7.50 o 
  -3   6   8       80.80       78.83      7.48 o 
  -2   6   8      102.60       99.20      9.63 o 
  -1   6   8        5.54       24.47      7.53 o 
   0   6   8        0.36       -7.51      7.51 o 
   1   6   8        6.97        8.08      6.82 o 
   2   6   8      168.53      158.96      9.46 o 
   3   6   8       52.16       46.71      7.83 o 
   4   6   8        8.02       16.54      8.93 o 
   5   6   8       79.04       72.60      8.23 o 
 -11   7   8       31.45       60.66      9.78 o 
 -10   7   8       51.70       62.73      9.49 o 
  -9   7   8      689.40      631.43     26.09 o 
  -8   7   8      179.86      178.83     12.32 o 
  -7   7   8       11.14       20.48      9.01 o 
  -6   7   8       60.47       91.78     13.42 o 
  -5   7   8      122.20      116.60      7.65 o 
  -4   7   8       43.24       61.31      7.90 o 
  -3   7   8       79.16       95.45      8.60 o 
  -2   7   8        2.05       -7.87      7.87 o 
  -1   7   8       50.17       62.75      6.96 o 
   0   7   8      426.44      429.88      7.89 o 
   1   7   8      405.24      397.83     13.97 o 
   2   7   8       18.86       26.83      7.25 o 
   3   7   8       10.29        4.22      6.96 o 
   4   7   8      151.66      121.77      7.41 o 
   5   7   8       35.45       42.09      7.61 o 
 -11   8   8        1.37       11.36     11.13 o 
 -10   8   8       82.98       53.47      9.24 o 
  -9   8   8        1.15      -10.75     10.75 o 
  -8   8   8       12.09       25.37     17.61 o 
  -7   8   8       43.19       46.69      7.92 o 
  -6   8   8        8.27        0.59     12.72 o 
  -5   8   8      434.67      457.41     12.02 o 
  -4   8   8     1875.36     1773.51     29.55 o 
  -3   8   8       87.93       90.34      8.22 o 
  -2   8   8       27.18       27.55      8.41 o 
  -1   8   8       33.09       58.37     13.62 o 
   0   8   8       24.37       18.29      7.03 o 
   1   8   8       44.45       41.91      6.76 o 
   2   8   8       50.32       52.34      7.07 o 
   3   8   8       76.20       82.06      7.18 o 
   4   8   8      209.90      177.19      8.40 o 
 -10   9   8      337.92      288.40     39.48 o 
  -9   9   8        9.77       17.11      8.24 o 
  -8   9   8      133.08      142.92     14.60 o 
  -7   9   8      649.70      608.44     17.66 o 
  -6   9   8       26.30       27.11     11.05 o 
  -5   9   8       10.55       21.51      7.80 o 
  -4   9   8      337.04      319.70      7.75 o 
  -3   9   8        6.52       22.72      7.05 o 
  -2   9   8      667.30      673.05     17.43 o 
  -1   9   8      235.63      235.24      9.40 o 
   0   9   8       40.79       31.58      6.21 o 
   1   9   8      284.89      248.87     13.42 o 
   2   9   8      173.91      146.61     11.82 o 
   3   9   8        6.92       13.65      7.53 o 
   4   9   8       13.77       30.07     10.61 o 
 -10  10   8      236.50      200.41     20.74 o 
  -9  10   8        1.46       14.99      8.85 o 
  -8  10   8      347.90      318.99     12.38 o 
  -7  10   8       84.77      105.06      8.31 o 
  -6  10   8       72.54       83.17      8.27 o 
  -5  10   8      918.95      870.60     16.04 o 
  -4  10   8       31.54       32.53      7.29 o 
  -3  10   8       44.00       53.75      8.12 o 
  -2  10   8      958.96      905.25     24.80 o 
  -1  10   8      256.36      265.49     21.54 o 
   0  10   8        0.29       16.62      6.26 o 
   1  10   8       32.33       46.76      6.87 o 
   2  10   8      166.28      148.90     12.38 o 
   3  10   8      295.95      280.46     23.70 o 
   4  10   8       97.74       83.40      8.05 o 
 -10  11   8       34.13       37.96      9.95 o 
  -9  11   8       19.33       24.91      7.33 o 
  -8  11   8      227.58      222.01      8.66 o 
  -7  11   8      236.19      226.06      7.73 o 
  -6  11   8      503.66      483.64     16.37 o 
  -5  11   8       68.88       79.28     14.46 o 
  -4  11   8      156.31      171.49      7.42 o 
  -3  11   8      224.88      231.90     11.58 o 
  -2  11   8      466.48      470.41     16.18 o 
  -1  11   8       11.15       11.17      9.18 o 
   0  11   8       15.25       15.86      6.53 o 
   1  11   8      383.79      369.43     24.22 o 
   2  11   8      229.12      213.79     12.62 o 
   3  11   8      321.60      272.44     24.70 o 
  -9  12   8       16.92       29.02      8.82 o 
  -8  12   8        0.94       22.52      9.16 o 
  -7  12   8       19.58       29.74     11.12 o 
  -6  12   8       34.46       52.66      8.84 o 
  -5  12   8      628.03      623.07     10.47 o 
  -4  12   8      314.70      292.32     12.70 o 
  -3  12   8       38.71       47.70     10.31 o 
  -2  12   8        5.83       15.79      8.74 o 
  -1  12   8       79.47       89.20     16.00 o 
   0  12   8       32.30       25.25      6.66 o 
   1  12   8        2.87       20.78      6.28 o 
   2  12   8        6.88        5.40     11.84 o 
   3  12   8       18.51       20.49      7.46 o 
  -9  13   8      104.22       94.93     33.44 o 
  -8  13   8      187.84      171.90      8.56 o 
  -7  13   8        9.00       25.29      8.08 o 
  -6  13   8       65.87       74.66      8.50 o 
  -5  13   8       83.73      101.77      7.87 o 
  -4  13   8       24.68       35.47      8.40 o 
  -3  13   8      106.54      115.15      8.21 o 
  -2  13   8        0.84       14.31      8.23 o 
  -1  13   8      126.71      112.73     11.32 o 
   0  13   8      316.66      311.06     20.70 o 
   1  13   8      121.17      106.51     13.23 o 
   2  13   8       11.29       36.39     10.27 o 
  -8  14   8        3.69        3.76      7.23 o 
  -7  14   8       35.32       48.43      8.39 o 
  -6  14   8       77.70       75.94      7.91 o 
  -5  14   8       75.44       90.77     14.88 o 
  -4  14   8       57.47       58.79      8.13 o 
  -3  14   8       65.37       70.22      7.81 o 
  -2  14   8        0.96        8.81     11.18 o 
  -1  14   8       31.52       31.53      7.89 o 
   0  14   8       28.49       55.67      9.30 o 
   1  14   8       84.75       79.44      6.67 o 
  -7  15   8      125.12      120.83      8.59 o 
  -6  15   8       85.80       98.43      8.58 o 
  -5  15   8       16.78       19.06      8.65 o 
  -4  15   8       16.83       23.55      9.55 o 
  -3  15   8       48.86       46.03      9.33 o 
  -2  15   8       42.38       40.15     12.66 o 
  -1  15   8        1.22        9.61      7.89 o 
   0  15   8      140.92      126.34      9.68 o 
  -6  16   8        8.41       70.34     14.07 o 
  -5  16   8       42.06       59.48      8.11 o 
  -4  16   8       13.58       11.33      9.14 o 
  -3  16   8      178.91      161.85     11.88 o 
  -2  16   8        3.53       11.73      7.21 o 
  -1  16   8      167.96      149.93      8.65 o 
 -10   1   9      108.73      113.45      6.86 o 
  -9   1   9       25.82       28.92      7.16 o 
  -8   1   9      172.77      193.59      8.43 o 
  -7   1   9      172.85      170.17      8.59 o 
  -6   1   9       27.42       34.61     11.52 o 
  -5   1   9      201.16      204.74      8.16 o 
  -4   1   9       17.68       26.36      7.69 o 
  -3   1   9       17.90       17.14      7.74 o 
  -2   1   9        6.95        9.65      7.29 o 
  -1   1   9      314.64      282.85      8.09 o 
   0   1   9      160.10      144.88     12.50 o 
   1   1   9      505.50      493.16     26.13 o 
   2   1   9      158.49      142.08     11.04 o 
   3   1   9      153.96      142.47     10.31 o 
 -10   2   9       11.06        1.92      8.25 o 
  -9   2   9       63.30       60.52      7.14 o 
  -8   2   9      123.62      127.28      9.71 o 
  -7   2   9       70.59       75.83      8.07 o 
  -6   2   9      107.00      112.85      7.85 o 
  -5   2   9      364.74      350.19     10.82 o 
  -4   2   9       32.60       48.37     13.00 o 
  -3   2   9      168.93      177.77      8.19 o 
  -2   2   9        0.51        8.04     10.69 o 
  -1   2   9       88.85       60.18     10.02 o 
   0   2   9       74.36       67.83      7.57 o 
   1   2   9      254.60      237.81      8.38 o 
   2   2   9       53.71       65.86      7.14 o 
   3   2   9       10.88       15.97      7.11 o 
 -10   3   9        2.96       24.49      8.46 o 
  -9   3   9      205.41      151.84      8.26 o 
  -8   3   9      362.59      341.04      8.68 o 
  -7   3   9       85.39       86.26     11.00 o 
  -6   3   9        0.02        9.57      8.16 o 
  -5   3   9      154.34      159.98      8.16 o 
  -4   3   9      166.01      175.49      8.22 o 
  -3   3   9       41.85       65.57      9.51 o 
  -2   3   9      125.31      135.49      7.65 o 
  -1   3   9        6.74       28.12     11.48 o 
   0   3   9      246.99      206.81      7.69 o 
   1   3   9      732.89      639.26     38.66 o 
   2   3   9       45.53       61.12      7.91 o 
   3   3   9       23.11       25.19      7.61 o 
 -10   4   9       24.01       21.26      8.85 o 
  -9   4   9       61.66       55.80      7.84 o 
  -8   4   9      214.79      221.12      8.43 o 
  -7   4   9      225.34      211.35      6.93 o 
  -6   4   9       71.34       75.73      8.19 o 
  -5   4   9       21.23       18.50      8.47 o 
  -4   4   9       73.99       67.53      8.19 o 
  -3   4   9      701.16      648.06     15.78 o 
  -2   4   9      170.56      162.83      8.19 o 
  -1   4   9      150.41      161.66     13.81 o 
   0   4   9      204.50      232.68      7.70 o 
   1   4   9       56.10       56.20      8.99 o 
   2   4   9       11.37       23.90      7.15 o 
   3   4   9      120.40      108.30      7.73 o 
 -10   5   9       96.52       82.44     11.82 o 
  -9   5   9        6.48       12.03      8.19 o 
  -8   5   9      151.58      148.63      9.85 o 
  -7   5   9       60.98       55.52      9.17 o 
  -6   5   9        4.63       30.78     14.11 o 
  -5   5   9       63.17       79.94      8.45 o 
  -4   5   9      136.76      141.49      7.32 o 
  -3   5   9      146.02      170.35     14.78 o 
  -2   5   9      125.39      133.63      8.59 o 
  -1   5   9       67.44       72.43      7.59 o 
   0   5   9       84.95       88.00      8.12 o 
   1   5   9      318.20      253.99      9.56 o 
   2   5   9        0.83       20.50      9.57 o 
  -9   6   9        0.99        6.68      7.55 o 
  -8   6   9       72.73       80.03      9.92 o 
  -7   6   9      316.89      273.11     12.13 o 
  -6   6   9       53.20       64.04     13.48 o 
  -5   6   9      641.42      599.79     23.36 o 
  -4   6   9      253.42      228.96     11.04 o 
  -3   6   9      227.00      219.69      8.85 o 
  -2   6   9        9.95       29.75     11.82 o 
  -1   6   9      295.99      265.72     10.44 o 
   0   6   9       43.70       40.70      6.94 o 
   1   6   9       86.68       93.22      6.73 o 
   2   6   9       22.88       40.13      7.27 o 
  -9   7   9       61.97       67.21      9.50 o 
  -8   7   9       90.46       94.39      7.71 o 
  -7   7   9        6.77       18.32      9.47 o 
  -6   7   9       84.54       91.81      8.94 o 
  -5   7   9        8.60       35.18      9.32 o 
  -4   7   9       16.39       24.13     12.92 o 
  -3   7   9       30.62       36.41      8.93 o 
  -2   7   9      323.85      338.46     18.83 o 
  -1   7   9      521.17      478.40     11.06 o 
   0   7   9       49.55       55.86      6.59 o 
   1   7   9        6.85       12.16      7.09 o 
   2   7   9        2.03       11.94      6.91 o 
  -9   8   9       14.24       28.52     11.69 o 
  -8   8   9        1.24        4.05      8.77 o 
  -7   8   9      474.89      436.10     10.62 o 
  -6   8   9       48.62       44.50      8.40 o 
  -5   8   9       25.92       41.70      7.58 o 
  -4   8   9      148.25      108.85     10.49 o 
  -3   8   9      195.54      199.45     17.44 o 
  -2   8   9        9.15       10.00     12.22 o 
  -1   8   9      136.21      129.21      7.33 o 
   0   8   9        2.25        8.30      6.59 o 
   1   8   9       16.51       17.05      6.66 o 
  -8   9   9       14.12       20.85      9.23 o 
  -7   9   9      105.81      109.76     12.05 o 
  -6   9   9        4.15       -5.06     15.71 o 
  -5   9   9       24.19       48.78      9.28 o 
  -4   9   9      286.09      270.59     19.75 o 
  -3   9   9       28.51       29.64     13.13 o 
  -2   9   9       54.70       71.65      8.07 o 
  -1   9   9       16.13       34.88      7.44 o 
   0   9   9        1.49       -5.16      6.48 o 
   1   9   9       89.11       90.98     11.33 o 
  -8  10   9       46.05       22.83     15.68 o 
  -7  10   9       21.12       16.36      9.67 o 
  -6  10   9      259.69      243.31     15.66 o 
  -5  10   9        3.50       16.71      7.80 o 
  -4  10   9      336.12      258.30     14.46 o 
  -3  10   9        7.08       23.18      8.73 o 
  -2  10   9       21.85       34.20      8.43 o 
  -1  10   9        4.96       21.40      6.49 o 
   0  10   9       17.26        4.19      9.69 o 
  -7  11   9      232.30      214.77      9.81 o 
  -6  11   9       29.70       50.89      8.45 o 
  -5  11   9      407.85      376.65     15.41 o 
  -4  11   9       53.03       42.42      9.21 o 
  -3  11   9        2.67       14.77      9.23 o 
  -2  11   9       46.83       34.65      8.78 o 
  -1  11   9       20.86        4.01      6.26 o 
   0  11   9       31.13       45.74     11.66 o 
  -6  12   9       24.70       27.12     10.54 o 
  -5  12   9       70.17       57.33      8.36 o 
  -4  12   9      272.03      244.82      9.40 o 
  -3  12   9      193.27      154.40      8.45 o 
  -2  12   9        3.22        4.34      7.77 o 
  -7   0  10      296.54      224.36     14.07 o 
  -6   0  10       40.56       41.53     18.56 o 
  -5   0  10       28.56       47.94     10.44 o 
  -4   0  10        1.64       27.44      9.95 o 
  -3   0  10        4.77        6.05     18.68 o 
  -2   0  10       97.76       77.70     10.57 o 
  -1   0  10       45.74       61.81     16.60 o 
  -7   1  10       36.18       65.58     18.34 o 
  -6   1  10        0.97       27.59      7.73 o 
  -5   1  10        1.74       19.71     11.52 o 
  -4   1  10      146.43      131.16     14.80 o 
  -3   1  10      387.00      316.81      8.27 o 
  -2   1  10       39.76       61.68     12.72 o 
  -1   1  10       57.05       64.06     13.15 o 
  -6   2  10       36.29       38.10      8.32 o 
  -5   2  10       43.07       32.60      7.81 o 
  -4   2  10      215.22      197.80      8.57 o 
  -3   2  10        1.28       32.42     12.68 o 
  -2   2  10      269.56      294.76      8.24 o 
  -6   3  10      168.86      142.02      6.98 o 
  -5   3  10      110.44      112.16     12.64 o 
  -4   3  10       11.30       42.07      8.79 o 
  -3   3  10       57.96       60.21      7.74 o 
  -2   3  10      133.84      114.59      7.53 o 
  -6   4  10        0.79       19.51     10.44 o 
  -5   4  10        2.15       24.50      7.65 o 
  -4   4  10        1.75        7.81     12.88 o 
  -3   4  10        1.11        7.60     12.58 o 
  -2   4  10       12.33       25.60      8.12 o 
  -5   5  10       65.66       56.28      7.47 o 
  -4   5  10       69.83       80.56      7.98 o 
  -3   5  10      112.00      104.04     16.71 o 
                                                 
